# Supplementary material for: Mechanism of synergistic activation of Arp2/3 complex by cortactin and WASP-family proteins
Source: Nat Commun. 2023 Oct 28;14:6894. doi: 10.1038/s41467-023-42229-y (PMC10613254; doi:10.1038/s41467-023-42229-y)
Supplement: Supplementary file 6 — Source Data [file 41467_2023_42229_MOESM6_ESM.xlsx]

## Sheet: Figure 2
Figure 2
Arp2/3 complex alone												plus Cort_1-76
exp1												exp1
Time (m)	XL band	monomer	Fraction XL		Time	exp1	exp3	exp4	avg	std dev		Time (m)	XL band	monomer	Fraction XL		Time (m)	exp1	exp3	exp4	avg	std dev
1	1.5	331.4	0.00450586		1	0.00450586	0.000417145	0.0037797	0.0029009	0.00218142		1	0.7	130.9	0.00531915		1	0.00531915	0.00872093	0.00901461	0.0076849	0.00205405
5	24.5	343.9	0.0665038		5	0.0665038	0.0937292	0.0448526	0.0683619	0.0244912		5	27.1	245.9	0.0992674		5	0.0992674	0.0862411	0.0964981	0.0940022	0.00686242
15	101	307.1	0.247488		15	0.247488	0.224923	0.15374	0.208717	0.0489302		15	86.3	269.7	0.242416		15	0.242416	0.282155	0.247126	0.257232	0.0217117
30	154	256	0.37561		30	0.37561	0.326394	0.243223	0.315076	0.0669152		30	149.7	251.9	0.372759		30	0.372759	0.341278	0.303591	0.339209	0.0346304
60	153.8	231	0.399688		60	0.399688	0.345455	0.303327	0.34949	0.0483072		60	180.5	261.6	0.408279		60	0.408279	0.365217	0.381022	0.384839	0.0217829
120	157	219.8	0.416667		120	0.416667	0.335641	0.328222	0.360177	0.0490623		120	173	241.9	0.416968		120	0.416968	0.366884	0.419055	0.400969	0.029537
exp3												exp3
Time (m)	XL band	monomer	Fraction XL									Time (m)	XL band	monomer	Fraction XL
1	0.08	191.7	0.000417145									1	2.7	306.9	0.00872093
5	28.1	271.7	0.0937292									5	30.4	322.1	0.0862411
15	95.3	328.4	0.224923									15	125.7	319.8	0.282155
30	136.4	281.5	0.326394									30	157.5	304	0.341278
60	121.6	230.4	0.345455									60	168	292	0.365217
120	121.2	239.9	0.335641									120	152	262.3	0.366884
exp4												exp4
Time (m)	XL band	monomer	Fraction XL									Time (m)	XL band	monomer	Fraction XL
1	0.7	184.5	0.0037797									1	2.9	318.8	0.00901461
5	10.5	223.6	0.0448526									5	37.2	348.3	0.0964981
15	44.6	245.5	0.15374									15	107.5	327.5	0.247126
30	64.6	201	0.243223									30	139.5	320	0.303591
60	77.5	178	0.303327									60	181.9	295.5	0.381022
120	89.9	184	0.328222									120	216.4	300	0.419055
plus WCA												plus WCA and Cort 1-76
exp1												exp1
Time (m)	XL band	monomer	Fraction XL		Time	exp1	exp3	exp4	avg	std dev		Time (m)	XL band	monomer	Fraction XL		Time (m)	exp1	exp3	exp4	avg	std dev
1	4.1	242.6	0.0166194		1	0.0166194	0.0064914	0.00134831	0.00815303	0.00776995		1	4.2	271.1	0.0152561		1	0.0152561	0.00523713	0.00778089	0.0094247	0.00520783
5	41.1	202	0.169066		5	0.169066	0.127101	0.0892077	0.128458	0.0399465		5	68.8	302.7	0.185195		5	0.185195	0.140687	0.128053	0.151312	0.030016
15	155.7	224.7	0.409306		15	0.409306	0.332671	0.330666	0.357548	0.0448353		15	200.7	305	0.396876		15	0.396876	0.372229	0.328313	0.365806	0.0347298
30	191	196.4	0.49303		30	0.49303	0.441872	0.429331	0.454744	0.0337444		30	274	296.3	0.480449		30	0.480449	0.445281	0.417648	0.447793	0.0314755
60	252.8	232.6	0.520808		60	0.520808	0.462252	0.424214	0.469091	0.0486584		60	282	261.7	0.518668		60	0.518668	0.475321	0.445386	0.479792	0.036845
120	224.4	225.7	0.498556		120	0.498556	0.469915	0.442579	0.47035	0.027991		120	300.2	308.7	0.49302		120	0.49302	0.510158	0.467926	0.490368	0.0212403
exp3												exp3
Time (m)	XL band	monomer	Fraction XL									Time (m)	XL band	monomer	Fraction XL
1	2	306.1	0.0064914									1	1.8	341.9	0.00523713
5	43.1	296	0.127101									5	60.2	367.7	0.140687
15	167.5	336	0.332671									15	159.5	269	0.372229
30	181.3	229	0.441872									30	207.1	258	0.445281
60	174.5	203	0.462252									60	229.2	253	0.475321
120	160.1	180.6	0.469915									120	226	217	0.510158
exp4												exp4
Time (m)	XL band	monomer	Fraction XL									Time (m)	XL band	monomer	Fraction XL
1	0.3	222.2	0.00134831									1	2.5	318.8	0.00778089
5	14.3	146	0.0892077									5	51.9	353.4	0.128053
15	78.5	158.9	0.330666									15	161.3	330	0.328313
30	96.9	128.8	0.429331									30	187.9	262	0.417648
60	91.8	124.6	0.424214									60	183.9	229	0.445386
120	131.8	166	0.442579									120	188.2	214	0.467926

## Sheet: Figure 3a
Figure 3a
Arp Alone									Arp + Cort 1-401													Arp + Cort 1-227													Arp + 1-79/154-401														Arp + Cort 1-76
exp1												401													N Repeats													C Repeats											exp1
Actin [uM]	ArpC2 P	AcpC2 S	Fraction bound						Experiment 1													Experiment 1													Experiment 1														Actin [uM]
0	0	1	0						Conc F-actin	ArpC1 Sol	ArpC1 Pel	N-rep Sol	C-rep Pel	Frac ArpC1 bound (Pel / Sol+Pel)	Frac NTA bound (Pel / Pel+Sol)							Conc F-actin	ArpC1 Sol	ArpC1 Pel	C-rep sol	C-rep Pel	Frac ArpC1 bound (Pel / Sol+Pel)	Frac C-rep bound (Pel / Pel+Sol)							Conc F-actin	ArpC1 Sol	ArpC1 Pel	N-rep Sol	C-rep Pel	Frac ArpC1 bound (Pel / Sol+Pel)									0
1	5	215.6	0.0226655						0	207580	0			0								0	214206				0	#DIV/0!							0	171570				0									1
3	15.5	119.5	0.114815						1	180420	30943			0.146397	#DIV/0!							1	228800	42336			0.156143	#DIV/0!							1	156743	8170			0.0495413									3
5	16.7	92	0.153634						3	156752	79734			0.337162	#DIV/0!							3	232083	106560			0.314668	#DIV/0!							3	86830	31635			0.267041									5
10	7	88.9	0.0729927						5	104760	91374			0.465875	#DIV/0!				1-401			5	239112	125829			0.344793	#DIV/0!							5	204345	98040			0.324222									10
20	19	95.9	0.165361						10	79443	92150			0.537027	#DIV/0!				average	Std dev		10	208369	164304			0.44088	#DIV/0!							10	178315	145255			0.448914									20
30	13.9	40.9	0.25365						20	66736	115527			0.633848	#DIV/0!				0	0		20	154724	177193			0.533847	#DIV/0!							20	125210	156085			0.55488									30
									30	49664	114945			0.698291					0.0838687	0.0548401		30	140250	161184			0.534724	#DIV/0!				N rep			30	114285	157510			0.579518
																			0.262868	0.082817												average	std dev												F-actin conc	Average	std dev
																			0.386979	0.0694109												0	0												0	0	0		exp2
exp2																			0.50716	0.0258675												0.120085	0.040663												1	0.0478251	0.00493157
									Experiment 2										0.627596	0.014357		Experiment 2										0.282499	0.0342914		Experiment 2										3	0.271456	0.0167171		Actin [uM]
Actin [uM]	ArpC2 P	AcpC2 S	Fraction bound						Conc F-actin	ArpC1 Sol	ArpC1 Pel	N-rep Sol	N-rep Pel	Frac ArpC1 bound (Pel / Sol+Pel)	Frac NTA bound (Pel / Pel+Sol)				0.718912	0.027874		Conc F-actin	ArpC1 Sol	ArpC1 Pel	C-rep sol	C-rep Pel	Frac ArpC1 bound (Pel / Sol+Pel)	Frac C-rep bound (Pel / Pel+Sol)				0.316906	0.0320054		Conc F-actin	ArpC1 Sol	ArpC1 Pel	N-rep Sol	N-rep Pel	Frac ArpC1 bound (Pel / Sol+Pel)					5	0.333919	0.0226306		0
0	0	1	0						0	206274	0			0								0	210018				0	#DIV/0!				0.440071	0.000723961		0	89822				0					10	0.50602	0.0530396		1
1	0.9	91	0.00979325						1	163866	10695			0.061268	#DIV/0!							1	239200	35144			0.128102	#DIV/0!				0.523094	0.0142569		1	115721	6305			0.0516693					20	0.554265	0.0171015		3
3	8.6	155	0.0525672						3	109368	22971			0.173577	#DIV/0!							3	207672	83352			0.286409	#DIV/0!				0.518629	0.0236319		3	113364	39292			0.257389					30	0.619418	0.0351383		5
5	7.7	82	0.0858417						5	117180	65844			0.359756	#DIV/0!							5	211755	101476			0.323965	#DIV/0!							5	111841	52089			0.317751									10
10	18	129.9	0.121704		Actin [uM]	Fraction bound			10	66681	64728			0.492569	#DIV/0!							10	164703	129139			0.439484	#DIV/0!							10	61013	64893			0.515408									20
20	41.4	148	0.218585		0	0	0		20	64728	101742			0.611173	#DIV/0!							20	121166	124568			0.506922	#DIV/0!							20	47142	62759			0.57105									30
30	18.9	44.5	0.298107		1	0.0136686	0.00781641		30	48639	117831			0.707821								30	107020	120520			0.529665	#DIV/0!							30	42971	78329			0.645746
					3	0.0774174	0.0329661
					5	0.123138	0.0344038																																										exp3
exp3					10	0.0962577	0.0244287
					20	0.210931	0.0422663		Experiment 3													Experiment 3													Experiment 3														Actin [uM]
Actin [uM]	ArpC2 P	AcpC2 S	Fraction bound		30	0.30117	0.0491228		Conc F-actin	ArpC1 Sol	ArpC1 Pel	N-rep Sol	N-rep Pel	Frac ArpC1 bound (Pel / Sol+Pel)	Frac NTA bound (Pel / Pel+Sol)							Conc F-actin	ArpC1 Sol	ArpC1 Pel	C-rep sol	C-rep Pel	Frac ArpC1 bound (Pel / Sol+Pel)	Frac C-rep bound (Pel / Pel+Sol)							Conc F-actin	ArpC1 Sol	ArpC1 Pel	N-rep Sol	N-rep Pel	Frac ArpC1 bound (Pel / Sol+Pel)	Frac NTA bound (Pel / Pel+Sol)								0
0	0	1	0						0	226070	0			0								0	107274				0								0	218690	0			0									1
1	0.7	81.2	0.00854701						1	194298	8930			0.0439408	#DIV/0!							1	134615	11074			0.0760112	#DIV/0!							1	114095	5035			0.0422648									3
3	6.5	93.7	0.0648703						3	130942	50384			0.277864	#DIV/0!							3	123774	40474			0.24642	#DIV/0!							3	107255	43795			0.289937									5
5	12.5	83.7	0.129938						5	116090	58562			0.335307	#DIV/0!							5	116522	45756			0.281961	#DIV/0!							5	144875	81415			0.359782									10
10	10.8	104	0.0940767						10	67680	65518			0.491884	#DIV/0!							10	86240	67718			0.439847	#DIV/0!							10	103740	128725			0.553739									20
20	16.2	48.9	0.248848						20	57340	100956			0.637767	#DIV/0!							20	66700	74767			0.528512	#DIV/0!							20	84740	98230			0.536864									30
30	26.1	48.1	0.351752						30	46906	141188			0.750625								30	61544	59486			0.491498	#DIV/0!							30	84550	145825			0.63299
[truncated: 9 more columns]

## Sheet: Figure 3b
Figure 3b
Actin
Run 1			Run 2			Run 3			Sample3			Sample3			Sample3			Sample3		Sample3		Sample3			Sample3					Arp Alone
Time (s)	Intensity (a.u.)		Time (s)	Intensity (a.u.)		Time (s)	Intensity (a.u.)		Time (s)			Time (s)			Time (s)			Time (s)		Time (s)		Time (s)			Time (s)	Avg	std dev			Sample3			Sample3			Sample3			Sample3			Sample3			Sample3			Sample3
5	93.0587	89.0214	5	65.6077	63.729	5	66.9297	63.8935	5	4.03728	370.927	5	1.87874	326.225	5	3.03626	332.871	5	0.0108843	5	0.00575902	5	0.00912142		5	0.00858824	0.0026039	3		Time (s)	Intensity (a.u.)		Time (s)	Intensity (a.u.)		Time (s)			Time (s)			Time (s)			Time (s)			Time (s)
15	90.1589		15	64.5344		15	66.6781		15	1.13753		15	0.805428		15	2.78464		15	0.00306671	15	0.00246893	15	0.00836552		15	0.00463372	0.00324562	3		0.5	78.1025	71.5765	0.5	79.8143	64.9662	0.5	74.1932	67.319	0.5	6.52598	407.645	0.5	14.8481	391	0.5	6.87415	378.773	0.5	0.016009
25	89.721		25	64.0049		25	65.2844		25	0.6996		25	0.275909		25	1.39096		25	0.00188608	25	0.000845764	25	0.00417866		25	0.0023035	0.00170521	3		1.5	75.7448		1.5	75.3349		1.5	75.1048		1.5	4.16831		1.5	10.3687		1.5	7.78579		1.5	0.0102253
35	92.5321		35	65.9861		35	66.005		35	3.51069		35	2.25716		35	2.11148		35	0.00946463	35	0.00691901	35	0.00634322		35	0.00757562	0.00166107	3		2.5	72.5516		2.5	75.2353		2.5	72.35		2.5	0.975143		2.5	10.2691		2.5	5.03092		2.5	0.00239214
45	89.0214		45	63.729		45	65.0571		45	0		45	0		45	1.16359		45	0	45	0	45	0.0034956		45	0.0011652	0.00201819	3		3.5	78.1336		3.5	67.093		3.5	69.3985		3.5	6.55715		3.5	2.12683		3.5	2.07947		3.5	0.0160854
55	90.753		55	64.4584		55	65.0213		55	1.73158		55	0.729393		55	1.12782		55	0.00466823	55	0.00223586	55	0.00338815		55	0.00343075	0.00121675	3		4.5	79.0281		4.5	72.0221		4.5	71.3845		4.5	7.45164		4.5	7.05584		4.5	4.06549		4.5	0.0182797
65	94.4418		65	65.0626		65	63.8935		65	5.42047		65	1.33358		65	0		65	0.0146133	65	0.00408791	65	0		65	0.00623374	0.00753927	3		5.5	74.1897		5.5	68.5295		5.5	72.9302		5.5	2.61319		5.5	3.56326		5.5	5.61118		5.5	0.00641045
75	93.1986		75	66.336		75	65.2369		75	4.17718		75	2.607		75	1.34343		75	0.0112614	75	0.00799142	75	0.00403589		75	0.00776292	0.00361819	3		6.5	76.317		6.5	64.9662		6.5	70.7061		6.5	4.74052		6.5	0		6.5	3.38705		6.5	0.011629
85	91.0458		85	66.4861		85	65.0971		85	2.02441		85	2.75712		85	1.20366		85	0.00545769	85	0.00845158	85	0.003616		85	0.00584176	0.00244056	3		7.5	71.5765		7.5	66.3358		7.5	71.4935		7.5	0		7.5	1.36957		7.5	4.17443		7.5	0
95	91.6099		95	65.421		95	66.1742		95	2.58853		95	1.69204		95	2.28074		95	0.00697854	95	0.00518672	95	0.0068517		95	0.00633899	0.000999905	3		8.5	74.3946		8.5	67.2965		8.5	74.9488		8.5	2.81813		8.5	2.33029		8.5	7.62977		8.5	0.00691319
105	92.0479		105	65.5279		105	65.3761		105	3.02651		105	1.79897		105	1.48263		105	0.00815931	105	0.00551449	105	0.00445407		105	0.00604262	0.00190825	3		9.5	78.1994		9.5	65.5495		9.5	72.4686		9.5	6.62288		9.5	0.583313		9.5	5.14952		9.5	0.0162467
115	92.7096		115	66.0599		115	65.3493		115	3.68826		115	2.33088		115	1.45587		115	0.00994334	115	0.007145	115	0.00437366		115	0.007154	0.00278485	3		10.5	75.0254		10.5	68.1815		10.5	71.2618		10.5	3.44892		10.5	3.21531		10.5	3.94277		10.5	0.00846059
125	93.666		125	66.7841		125	65.9242		125	4.64466		125	3.05515		125	2.03068		125	0.0125218	125	0.00936514	125	0.0061005		125	0.00932913	0.00321078	3		11.5	72.1858		11.5	66.9192		11.5	69.9678		11.5	0.609283		11.5	1.95295		11.5	2.64874		11.5	0.00149464
135	93.7973		135	66.9966		135	65.9258		135	4.77589		135	3.26761		135	2.03231		135	0.0128755	135	0.0100164	135	0.00610538		135	0.00966578	0.00339867	3		12.5	74.1766		12.5	69.3479		12.5	73.2073		12.5	2.60007		12.5	4.3817		12.5	5.88821		12.5	0.00637828
145	93.5252		145	65.7706		145	66.6089		145	4.50385		145	2.04162		145	2.71543		145	0.0121421	145	0.00625831	145	0.00815759		145	0.00885267	0.00300286	3		13.5	74.5266		13.5	69.6456		13.5	69.8089		13.5	2.95016		13.5	4.67937		13.5	2.48991		13.5	0.00723707
155	92.299		155	66.7133		155	65.9642		155	3.27765		155	2.98437		155	2.07068		155	0.00883637	155	0.00914818	155	0.00622067		155	0.0080684	0.00160776	3		14.5	73.0662		14.5	70.9882		14.5	69.2826		14.5	1.48972		14.5	6.02203		14.5	1.96358		14.5	0.00365446
165	95.3277		165	67.6408		165	65.2297		165	6.30632		165	3.91184		165	1.33623		165	0.0170015	165	0.0119912	165	0.00401426		165	0.0110023	0.00654985	3		15.5	75.1828		15.5	70.7061		15.5	71.6297		15.5	3.60628		15.5	5.73987		15.5	4.31064		15.5	0.0088466
175	96.7365		175	67.466		175	67.6544		175	7.71513		175	3.73703		175	3.7609		175	0.0207996	175	0.0114554	175	0.0112984		175	0.0145178	0.00544077	3		16.5	73.6358		16.5	71.4935		16.5	69.8525		16.5	2.0593		16.5	6.52725		16.5	2.5335		16.5	0.00505168
185	94.7339		185	70.0211		185	65.9571		185	5.71254		185	6.2921		185	2.06358		185	0.0154007	185	0.0192876	185	0.00619933		185	0.0136292	0.00672155	3		17.5	75.9907		17.5	74.9488		17.5	74.3139		17.5	4.41427		17.5	9.98259		17.5	6.99491		17.5	0.0108287
195	96.3183		195	70.3111		195	66.1371		195	7.29694		195	6.58217		195	2.2436		195	0.0196722	195	0.0201768	195	0.00674013		195	0.0155297	0.00761616	3		18.5	73.4802		18.5	72.4686		18.5	72.7469		18.5	1.90372		18.5	7.50234		18.5	5.42791		18.5	0.00467005
205	96.0175		205	69.2864		205	67.3397		205	6.99609		205	5.55738		205	3.44625		205	0.0188611	205	0.0170354	205	0.0103531		205	0.0154165	0.00447905	3		19.5	73.5324		19.5	71.2618		19.5	72.6407		19.5	1.95592		19.5	6.29559		19.5	5.3217		19.5	0.0047981
215	96.4458		215	69.3911		215	65.934		215	7.42441		215	5.66216		215	2.04048		215	0.0200158	215	0.0173566	215	0.00612993		215	0.0145008	0.00737029	3		20.5	74.8345		20.5	69.9678		20.5	75.2819		20.5	3.25805		20.5	5.00156		20.5	7.96281		20.5	0.00799236
225	95.9869		225	70.8259		225	66.55		225	6.96551		225	7.0969		225	2.65657		225	0.0187786	225	0.0217546	225	0.00798078		225	0.0161713	0.00724762	3		21.5	78.7659		21.5	73.2073		21.5	70.045		21.5	7.18947		21.5	8.24104		21.5	2.72597		21.5	0.0176366
235	95.2674		235	70.8198		235	67.7066		235	6.24605		235	7.09081		235	3.81314		235	0.016839	235	0.0217359	235	0.0114553		235	0.0166767	0.00514222	3		22.5	76.3185		22.5	69.8089		22.5	70.6537		22.5	4.74204		22.5	4.84273		22.5	3.33468		22.5	0.0116328
245	96.8623		245	71.3801		245	68.5994		245	7.84093		245	7.65112		245	4.70597		245	0.0211387	245	0.0234535	245	0.0141375		245	0.0195766	0.00485049	3		23.5	76.3143		23.5	69.2826		23.5	70.8689		23.5	4.73781		23.5	4.31641		23.5	3.54988		23.5	0.0116224
255	98.74		255	73.5082		255	68.78		255	9.71862		255	9.77922		255	4.88649		255	0.0262009	255	0.0299769	255	0.0146798		255	0.0236192	0.00796863	3		24.5	77.0076		24.5	71.6297		24.5	75.828		24.5	5.43108		24.5	6.66346		24.5	8.50893		24.5	0.013323
265	102.052		265	74.0435		265	70.4748		265	13.031		265	10.3146		265	6.58135		265	0.035131	265	0.0316179	265	0.0197714		265	0.0288401	0.00804772	3		25.5	73.6256		25.5	69.8525		25.5	68.3733		25.5	2.04916		25.5	4.88632		25.5	1.05424		25.5	0.00502681
275	98.9498		275	72.3436		275	69.1158		275	9.9284		275	8.61462		275	5.22235		275	0.0267664	275	0.026407	275	0.0156888		275	0.0229541	0.00629448	3		26.5	76.9342		26.5	74.3139		26.5	69.0817		26.5	5.35767		26.5	9.34773		26.5	1.76268		26.5	0.013143
285	101.952		285	74.8922		285	71.774		285	12.9304		285	11.1632		285	7.88057		285	0.0348597	285	0.0342193	285	0.0236745		285	0.0309178	0.00628106	3		27.5	78.6027		27.5	72.7469		27.5	71.7309		27.5	7.02619		27.5	7.78073		27.5	4.41188		27.5	0.017236
295	101.264		295	73.7275		295	68.5636		295	12.2423		295	9.9985		295	4.67012		295	0.0330045	295	0.0306491	295	0.0140298		295	0.0258944	0.0103423	3		28.5	82.2331		28.5	72.6407		28.5	70.7235		28.5	10.6567		28.5	7.67452		28.5	3.40449		28.5	0.026142
305	103.478		305	74.8224		305	70.095		305	14.4561		305	11.0934		305	6.20155		305	0.0389729	305	0.0340054	305	0.0186305		305	0.0305363	0.0106057	3		29.5	79.0436		29.5	75.2819		29.5	71.9878		29.5	7.46716		29.5	10.3156		29.5	4.66873		29.5	0.0183178
315	102.62		315	75.377		315	69.1442		315	13.5987		315	11.648		315	5.2507		315	0.0366612	315	0.0357054	315	0.015774		315	0.0293802	0.011793	3		30.5	78.9868		30.5	70.045		30.5	67.319		30.5	7.41029		30.5	5.07879		30.5	0		30.5	0.0181783
325	100.203		325	77.6045		325	71.6702		325	11.182		325	13.8755		325	7.77676		325	0.0301462	325	0.0425336	325	0.0233627		325	0.0320141	0.00972102	3		31.5	77.4958		31.5	70.6537		31.5	71.5602		31.5	5.91928		31.5	5.6875		31.5	4.2412		31.5	0.0145207
335	100.185		335	76.6596		335	70.6737		335	11.1633		335	12.9307		335	6.78027		335	0.0300956	335	0.0396372	335	0.020369		335	0.030034	0.00963425	3		32.5	74.1538		32.5	70.8689		32.5	69.3224		32.5	2.57733		32.5	5.9027		32.5	2.00336		32.5	0.00632248
345	102.64		345	74.5237		345	70.384		345	13.6189		345	10.7947		345	6.49056		345	0.0367159	345	0.0330898	345	0.0194987		345	0.0297681	0.00907652	3		33.5	76.8056		33.5	75.828		33.5	70.7972		33.5	5.22913		33.5	10.8618		33.5	3.47816		33.5	0.0128277
355	102.727		355	77.6638		355	71.0079		355	13.7061		355	13.9348		355	7.11448		355	0.0369509	355	0.0427152	355	0.021373		355	0.0336797	0.0110407	3		34.5	74.4867		34.5	68.3733		34.5	71.4142		34.5	2.91022		34.5	3.40706		34.5	4.09512		34.5	0.00713911
365	102.691		365	78.4464		365	73.9584		365	13.6696		365	14.7174		365	10.0649		365	0.0368525	365	0.0451142	365	0.0302367		365	0.0374011	0.00745388	3		35.5	77.5838		35.5	69.0817		35.5	71.241		35.5	6.00735		35.5	4.1155		35.5	3.92192		35.5	0.0147367
375	102.666		375	79.0421		375	73.5546		375	13.645		375	15.3132		375	9.66115		375	0.0367863	375	0.0469405	375	0.0290237		375	0.0375835	0.00898497	3		36.5	73.4697		36.5	76.8056		36.5	66.9361		36.5	1.89321		36.5	11.8394		36.5	-0.382927		36.5	0.00464426
385	104.891		385	79.5145		385	74.432		385	15.8694		385	15.7855		385	10.5386		385	0.042783	385	0.0483884	385	0.0316595		385	0.0409437	0.00851478	3		37.5	74.4167		37.5	74.4867		37.5	64.7391		37.5	2.84026		37.5	9.52048		37.5	-2.57999		37.5	0.00696747
395	107.414		395	80.7781		395	74.2771		395	18.3927		395	17.0491		395	10.3837		395	0.0495857	395	0.0522617	395	0.0311942		395	0.0443472	0.0114691	3		38.5	72.9612		38.5	77.5838		38.5	70.3441		38.5	1.38474		38.5	12.6176		38.5	3.02511		38.5	0.00339693
405	106.397		405	80.5481		405	74.4117		405	17.3761		405	16.8191		405	10.5182		405	0.046845	405	0.0515568	405	0.0315984		405	0.0433334	0.0104323	3		39.5	75.1996		39.5	73.4697		39.5	71.5892		39.5	3.62317		39.5	8.50347		39.5	4.27021		39.5	0.00888804
415	108.329		415	78.7096		415	74.6451		415	19.3073		415	14.9806		415	10.7516		415	0.0520514	415	0.045921	415	0.0322996		415	0.043424	0.0101099	3		40.5	73.7897		40.5	74.4167		40.5	67.7691		40.5	2.21322		40.5	9.45052		40.5	0.450012		40.5	0.00542927
425	108.009		425	81.5652		425	76.1501		425	18.9873		425	17.8362		425	12.2566		425	0.0511886	425	0.0546746	425	0.0368208		425	0.0475613	0.00946344	3		41.5	73.991		41.5	72.9612		41.5	69.8719		41.5	2.41447		41.5	7.995		41.5	2.55285		41.5	0.00592298
435	108.421		435	83.3165		435	75.2351		435	19.3995		435	19.5875		435	11.3416		435	0.0522999	435	0.0600428	435	0.0340721		435	0.0488049	0.0133334	3		42.5	78.6598		42.5	75.1996		42.5	74.9895		42.5	7.08334		42.5	10.2334		42.5	7.67051		42.5	0.0173762
445	111.464		445	82.2497		445	76.9647		445	22.4428		445	18.5207		445	13.0713		445	0.0605046	445	0.0567728	445	0.0392682		445	0.0521819	0.0113382	3		43.5	73.594		43.5	73.7897		43.5	68.2982		43.5	2.01751		43.5	8.82348		43.5	0.979126		43.5	0.00494918
455	109.729		455	84.1597		455	78.1433		455	20.708		455	20.4308		455	14.2499		455	0.0558276	455	0.0626278	455	0.0428089		455	0.0537548	0.0100707	3		44.5	77.2628		44.5	73.991		44.5	71.3251		44.5	5.68632		44.5	9.02473		44.5	4.00603		44.5	0.0139492
465	109.498		465	84.7674		465	79.5567		465	20.4769		465	21.0384		465	15.6632		465	0.0552047	465	0.0644904	465	0.0470548		465	0.0555833	0.00872396	3		45.5	76.8664		45.5	78.6598		45.5	73.7292		45.5	5.28991		45.5	13.6936		45.5	6.41018		45.5	0.0129767
475	110.715		475	85.1348		475	77.2319		475	21.6935		475	21.4058		475	13.3384		475	0.0584845	475	0.0656166	475	0.0400709		475	0.054724	0.0131815	3		46.5	71.9522		46.5	73.594		46.5	71.6343		46.5	0.375694		46.5	8.62777		46.5	4.31522		46.5	0.00092162
485	112.516		485	85.5479		485	79.445		485	23.4945		485	21.819		485	15.5515		485	0.0633399	485	0.0668831	485	0.0467193		485	0.0589808	0.0107655	3		47.5	75.8089		47.5	77.2628		47.5	72.2077		47.5	4.23242		47.5	12.2966		47.5	4.88871		47.5	0.0103826
495	114.091		495	86.712		495	78.7385		495	25.07		495	22.983		495	14.845		495	0.0675874	495	0.0704513	495	0.0445968		495	0.0608785	0.0141729	3		48.5	78.2723		48.5	76.8664		48.5	72.3286		48.5	6.69584		48.5	11.9002		48.5	5.0096		48.5	0.0164256
505	114.139		505	86.2028		505	78.6341		505	25.1172		505	22.4738		505	14.7406		505	0.0677145	505	0.0688904	505	0.0442831		505	0.060296	0.01388	3		49.5	77.5671		49.5	71.9522		49.5	73.3294		49.5	5.99063		49.5	6.98595		49.5	6.01035		49.5	0.0146957
515	113.689		515	87.1426		515	78.9091		515	24.6675		515	23.4137		515	15.0157		515	0.0665023	515	0.0717714	515	0.0451095		515	0.0611278	0.0141202	3		50.5	75.9508		50.5	66.8195		50.5	74.4789		50.5	4.37431		50.5	1.85329		50.5	7.1599		50.5	0.0107307
525	115.776		525	86.4157		525	80.0717		525	26.7543		525	22.6867		525	16.1782		525	0.0721281	525	0.069543	525	0.0486019		525	0.0634243	0.0129015	3		51.5	76.5029		51.5	72.0113		51.5	73.151		51.5	4.92645		51.5	7.0451		51.5	5.83197		51.5	0.0120851
535	117.48		535	86.6256		535	81.3306		535	28.4582		535	22.8966		535	17.4371		535	0.0767217	535	0.0701866	535	0.0523838		535	0.0664307	0.0125962	3		52.5	76.2898		52.5	70.7272		52.5	72.0537		52.5	4.71337		52.5	5.76096		52.5	4.73469		52.5	0.0115624
545	116.636		545	90.2736		545	82.0784		545	27.6142		545	26.5446		545	18.1849		545	0.0744464	545	0.0813691	545	0.0546304		545	0.0701486	0.0138777	3		53.5	73.333		53.5	68.7506		53.5	72.6762		53.5	1.75654		53.5	3.78441		53.5	5.35712		53.5	0.00430899
555	117.538		555	88.6156		555	82.223		555	28.5166		555	24.8866		555	18.3295		555	0.0768794	555	0.0762866	555	0.0550648		555	0.0694102	0.0124271	3		54.5	77.7961		54.5	67.6399		54.5	69.4365		54.5	6.21964		54.5	2.67367		54.5	2.11743		54.5	0.0152575
565	120.364		565	89.954		565	83.7374		565	31.3424		565	26.225		565	19.844		565	0.0844974	565	0.0803892	565	0.0596145		565	0.0748337	0.0133393	3		55.5	75.973		55.5	69.8424		55.5	69.33		55.5	4.39656		55.5	4.87621		55.5	2.01099		55.5	0.0107853
575	119.749		575	91.4024		575	84.4669		575	30.7275		575	27.6734		575	20.5734		575	0.0828396	575	0.0848292	575	0.061806		575	0.0764916	0.0127569	3		56.5	72.511		56.5	70.5963		56.5	69.3466		56.5	0.934555		56.5	5.63009		56.5	2.02761		56.5	0.00229257
585	120.579		585	91.6947		585	85.5046		585	31.5576		585	27.9658		585	21.6111		585	0.0850777	585	0.0857253	585	0.0649234		585	0.0785755	0.0118275	3		57.5	73.9338		57.5	67.8239		57.5	72.9163		57.5	2.35728		57.5	2.85769		57.5	5.59721		57.5	0.00578266
595	120.048		595	92.6757		595	84.9902		595	31.0267		595	28.9467		595	21.0967		595	0.0836464	595	0.0887323	595	0.0633781		595	0.0785856	0.0134133	3		58.5	74.4032		58.5	68.4018		58.5	67.2628		58.5	2.82677		58.5	3.43562		58.5	-0.0562592		58.5	0.00693438
605	122.617		605	93.0963		605	85.2857		605	33.5954		605	29.3673		605	21.3922		605	0.0905713	605	0.0900215	605	0.0642656		605	0.0816195	0.0150314	3		59.5	75.4009		59.5	69.6073		59.5	70.4454		59.5	3.82446		59.5	4.64105		59.5	3.12634		59.5	0.00938184
615	123.02		615	94.2389		615	87.8525		615	33.9989		615	30.5099		615	23.959		615	0.0916593	615	0.093524	615	0.0719768		615	0.0857201	0.0119385	3		60.5	74.567		60.5	71.3069		60.5	71.9673		60.5	2.99048		60.5	6.34065		60.5	4.64824		60.5	0.00733598
625	123.176		625	95.3642		625	87.0049		625	34.1551		625	31.6352		625	23.1114		625	0.0920803	625	0.0969735	625	0.0694304		625	0.0861614	0.0146946	3		61.5	75.576		61.5	67.9322		61.5	65.8735		61.5	3.99947		61.5	2.96599		61.5	-1.44556		61.5	0.00981116
635	123.996		635	94.4922		635	88.8518		635	34.9746		635	30.7633		635	24.9583		635	0.0942898	635	0.0943007	635	0.0749787		635	0.0878564	0.0111524	3		62.5	74.3247		62.5	66.104		62.5	71.7656		62.5	2.74818		62.5	1.13779		62.5	4.44659		62.5	0.0067416
645	123.675		645	96.0491		645	86.5783		645	34.6534		645	32.3202		645	22.6848		645	0.0934238	645	0.0990732	645	0.0681488		645	0.0868819	0.0164674	3		63.5	74.3971		63.5	66.0537		63.5	69.7483		63.5	2.8206		63.5	1.08752		63.5	2.42925		63.5	0.00691925
655	126.699		655	97.0041		655	88.577		655	37.6778		655	33.2751		655	24.6836		655	0.101577	655	0.102	655	0.0741535		655	0.0925771	0.0159567	3		64.5	72.6274		64.5	67.3718		64.5	68.5756		64.5	1.05094		64.5	2.40563		64.5	1.25652		64.5	0.00257808
665	124.396		665	97.4488		665	89.5168		665	35.3742		665	33.7198		665	25.6233		665	0.0953668	665	0.103364	665	0.0769767		665	0.0919023	0.0135303	3		65.5	70.7927		65.5	67.879		65.5	68.8937		65.5	-0.783768		65.5	2.91276		65.5	1.57467		65.5	-0.00192267
675	126.819		675	98.7446		675	90.7569		675	37.7972		675	35.0156		675	26.8634		675	0.101899	675	0.107336	675	0.0807022		675	0.0966457	0.0140725	3		66.5	73.3844		66.5	65.3967		66.5	71.0543		66.5	1.80796		66.5	0.43045		66.5	3.73526		66.5	0.00443513
685	126.038		685	100.151		685	91.3189		685	37.0167		685	36.4219		685	27.4254		685	0.099795	685	0.111647	685	0.0823905		685	0.097944	0.0147156	3		67.5	74.1468		67.5	66.7573		67.5	64.3657		67.5	2.57034		67.5	1.79106		67.5	-2.95335		67.5	0.00630532
695	127.289		695	100.537		695	91.4469		695	38.2673		695	36.8077		695	27.5534		695	0.103167	695	0.112829	695	0.0827749		695	0.0995901	0.0153429	3		68.5	73.3014		68.5	69.4555		68.5	70.9431		68.5	1.72497		68.5	4.48925		68.5	3.62404		68.5	0.00423154
705	129.372		705	101.558		705	92.6244		705	40.3504		705	37.8294		705	28.7309		705	0.108782	705	0.115961	705	0.0863122		705	0.103685	0.0154676	3		69.5	74.1895		69.5	66.964		69.5	71.8093		69.5	2.61304		69.5	1.99779		69.5	4.49023		69.5	0.00641009
715	130.828		715	101.405		715	93.5408		715	41.8062		715	37.6756		715	29.6474		715	0.112707	715	0.115489	715	0.0890655		715	0.105754	0.0145195	3		70.5	73.935		70.5	68.9664		70.5	67.1343		70.5	2.35847		70.5	4.00018		70.5	-0.184731		70.5	0.0057856
725	132.717		725	102.839		725	95.5784		725	43.696		725	39.1104		725	31.685		725	0.117802	725	0.119888	725	0.0951868		725	0.110959	0.0136988	3		71.5	72.9449		71.5	70.4666		71.5	70.731		71.5	1.36843		71.5	5.50035		71.5	3.41196		71.5	0.00335691
735	132.722		735	104.137		735	95.943		735	43.7008		735	40.4082		735	32.0495		735	0.117815	735	0.123866	735	0.0962821		735	0.112654	0.014498	3		72.5	73.0146		72.5	69.2127		72.5	70.7675		72.5	1.43817		72.5	4.24652		72.5	3.44845		72.5	0.003528
745	131.841		745	104.378		745	95.8851		745	42.8196		745	40.6493		745	31.9916		745	0.115439	745	0.124605	745	0.0961081		745	0.112051	0.0145475	3		73.5	74.1931		73.5	72.2502		73.5	69.1042		73.5	2.61665		73.5	7.28402		73.5	1.78513		73.5	0.00641894
755	134.618		755	104.063		755	93.9665		755	45.5967		755	40.3342		755	30.073		755	0.122926	755	0.123639	755	0.0903443		755	0.112303	0.0190203	3		74.5	76.9446		74.5	71.0527		74.5	68.7188		74.5	5.36808		74.5	6.08649		74.5	1.39972		74.5	0.0131685
765	135.023		765	104.968		765	96.0381		765	46.002		765	41.2392		765	32.1446		765	0.124019	765	0.126413	765	0.0965676		765	0.115667	0.0165834	3		75.5	73.1586		75.5	67.3539		75.5	69.5388		75.5	1.58212		75.5	2.38773		75.5	2.2198		75.5	0.00388111
775	134.818		775	107.43		775	96.1168		775	45.7966		775	43.7008		775	32.2234		775	0.123465	775	0.133959	775	0.0968042		775	0.118076	0.0191546	3		76.5	73.9338		76.5	70.029		76.5	71.9025		76.5	2.35729		76.5	5.06283		76.5	4.58343		76.5	0.0057827
785	135.591		785	105.366		785	95.7206		785	46.5694		785	41.6367		785	31.8271		785	0.125549	785	0.127632	785	0.0956139		785	0.116265	0.0179145	3		77.5	73.9204		77.5	70.9901		77.5	69.3921		77.5	2.3439		77.5	6.02388		77.5	2.07309		77.5	0.00574986
795	136.462		795	107.035		795	97.4562		795	47.4406		795	43.3055		795	33.5627		795	0.127897	795	0.132747	795	0.100828		795	0.120491	0.0172004	3		78.5	71.1374		78.5	67.889		78.5	69.3644		78.5	-0.439125		78.5	2.9228		78.5	2.04535		78.5	-0.00107722
805	137.449		805	106.296		805	97.6202		805	48.4277		805	42.5674		805	33.7268		805	0.130558	805	0.130485	805	0.101321		805	0.120788	0.0168592	3		79.5	76.1676		79.5	69.3325		79.5	68.6548		79.5	4.59109		79.5	4.36632		79.5	1.3358		79.5	0.0112625
815	139.498		815	106.691		815	98.3029		815	50.4769		815	42.9617		815	34.4094		815	0.136083	815	0.131693	815	0.103371		815	0.123716	0.017755	3		80.5	74.2097		80.5	69.8835		80.5	67.9436		80.5	2.6332		80.5	4.91724		80.5	0.624611		80.5	0.00645954
825	139.24		825	107.847		825	99.6384		825	50.2182		825	44.1179		825	35.745		825	0.135385	825	0.135238	825	0.107384		825	0.126002	0.0161243	3		81.5	71.5001		81.5	71.7721		81.5	68.4669		81.5	-0.0763626		81.5	6.80587		81.5	1.14785		81.5	-0.000187326
835	138.671		835	109.13		835	100.59		835	49.65		835	45.4009		835	36.6969		835	0.133854	835	0.139171	835	0.110244		835	0.127756	0.0153974	3		82.5	72.1972		82.5	70.2276		82.5	68.8986		82.5	0.620712		82.5	5.26141		82.5	1.57959		82.5	0.00152268
845	141.648		845	110.094		845	99.8864		845	52.6263		845	46.3652		845	35.9929		845	0.141878	845	0.142126	845	0.108128		845	0.130711	0.0195573	3		83.5	76.4281		83.5	70.2438		83.5	71.9643		83.5	4.85161		83.5	5.27753		83.5	4.64531		83.5	0.0119015
855	141.316		855	111.105		855	101.409		855	52.2948		855	47.3765		855	37.5156		855	0.140984	855	0.145226	855	0.112703		855	0.132971	0.0176804	3		84.5	73.4192		84.5	72.7899		84.5	66.8475		84.5	1.84267		84.5	7.82368		84.5	-0.471512		84.5	0.00452029
865	143.248		865	110.418		865	102.442		865	54.2267		865	46.6886		865	38.5484		865	0.146192	865	0.143118	865	0.115806		865	0.135039	0.0167269	3		85.5	72.8591		85.5	69.6669		85.5	66.6842		85.5	1.28266		85.5	4.70068		85.5	-0.634857		85.5	0.00314651
875	143.343		875	112.024		875	102.05		875	54.322		875	48.2948		875	38.1561		875	0.146449	875	0.148041	875	0.114627		875	0.136373	0.0188489	3		86.5	77.4544		86.5	72.5059		86.5	70.8954		86.5	5.87792		86.5	7.53966		86.5	3.57639		86.5	0.0144192
885	143.242		885	110.341		885	101.549		885	54.2207		885	46.6122		885	37.6558		885	0.146176	885	0.142883	885	0.113124		885	0.134061	0.0182067	3		87.5	75.3872		87.5	69.3439		87.5	71.4597		87.5	3.81072		87.5	4.37769		87.5	4.14062		87.5	0.00934813
895	145.596		895	112.054		895	101.498		895	56.5749		895	48.3251		895	37.6041		895	0.152523	895	0.148134	895	0.112969		895	0.137875	0.021681	3		88.5	78.1351		88.5	72.0924		88.5	72.5152		88.5	6.55862		88.5	7.12617		88.5	5.19618		88.5	0.016089
905	148.06		905	117.06		905	102.176		905	59.0383		905	53.3313		905	38.2823		905	0.159164	905	0.16348	905	0.115006		905	0.145884	0.0268273	3		89.5	73.3208		89.5	70.4426		89.5	70.5876		89.5	1.74432		89.5	5.47636		89.5	3.26852		89.5	0.004279
915	147.63		915	113.935		915	105.782		915	58.6083		915	50.2065		915	41.8881		915	0.158005	915	0.153901	915	0.125839		915	0.145915	0.0175072	3		90.5	78.8766		90.5	71.4813		90.5	73.098		90.5	7.30014		90.5	6.51509		90.5	5.779		90.5	0.0179081
925	149.368		925	114.27		925	105.573		925	60.3463		925	50.5411		925	41.6798		925	0.16269	925	0.154927	925	0.125213		925	0.14761	0.0197812	3		91.5	72.6936		91.5	72.9498		91.5	70.8056		91.5	1.11708		91.5	7.98354		91.5	3.48659		91.5	0.00274032
935	148.277		935	116.229		935	107.521		935	59.256		935	52.5002		935	43.6272		935	0.159751	935	0.160932	935	0.131063		935	0.150582	0.0169144	3		92.5	76.7995		92.5	73.436		92.5	74.2816		92.5	5.22305		92.5	8.46979		92.5	6.9626		92.5	0.0128127
945	149.562		945	117.482		945	106.247		945	60.5408		945	53.7531		945	42.3539		945	0.163215	945	0.164773	945	0.127238		945	0.151742	0.0212352	3		93.5	82.2645		93.5	73.1092		93.5	68.9609		93.5	10.688		93.5	8.14297		93.5	1.64186		93.5	0.0262188
955	150.444		955	116.642		955	107.754		955	61.4223		955	52.913		955	43.8606		955	0.165591	955	0.162198	955	0.131764		955	0.153184	0.0186277	3		94.5	79.3082		94.5	74.5249		94.5	69.0184		94.5	7.7317		94.5	9.55873		94.5	1.69939		94.5	0.0189667
965	149.786		965	117.555		965	107.404		965	60.7651		965	53.8261		965	43.5108		965	0.163819	965	0.164997	965	0.130714		965	0.153177	0.0194624	3		95.5	74.8539		95.5	73.486		95.5	70.6271		95.5	3.2774		95.5	8.51976		95.5	3.30809		95.5	0.00803982
975	152.209		975	117.989		975	109.151		975	63.1876		975	54.2598		975	45.2575		975	0.17035	975	0.166326	975	0.135961		975	0.157546	0.018801	3		96.5	75.108		96.5	73.5248		96.5	69.4405		96.5	3.53156		96.5	8.55863		96.5	2.12151		96.5	0.0086633
985	150.248		985	120.621		985	110.367		985	61.227		985	56.8925		985	46.4739		985	0.165065	985	0.174396	985	0.139615		985	0.159692	0.0180023	3		97.5	77.374		97.5	71.9997		97.5	71.9595		97.5	5.79751		97.5	7.03344		97.5	4.64043		97.5	0.0142219
995	155.185		995	120.628		995	110.936		995	66.164		995	56.8987		995	47.0427		995	0.178375	995	0.174415	995	0.141324		995	0.164705	0.0203447	3		98.5	77.4987		98.5	72.0259		98.5	67.1643		98.5	5.92227		98.5	7.05965		98.5	-0.154762		98.5	0.014528
1005	153.583		1005	121.374		1005	109.593		1005	64.5617		1005	57.645		1005	45.6991		1005	0.174055	1005	0.176703	1005	0.137288		1005	0.162682	0.0220318	3		99.5	72.9086		99.5	70.1427		99.5	70.899		99.5	1.33212		99.5	5.17645		99.5	3.57994		99.5	0.00326785
1015	154.606		1015	121.288		1015	112.56		1015	65.5847		1015	57.5591		1015	48.6666		1015	0.176813	1015	0.17644	1015	0.146202		1015	0.166485	0.0175662	3		100.5	76.4538		100.5	74.9072		100.5	71.4424		100.5	4.87731		100.5	9.94096		100.5	4.12335		100.5	0.0119646
1025	156.696		1025	121.908		1025	113.863		1025	67.6746		1025	58.1795		1025	49.97		1025	0.182447	1025	0.178341	1025	0.150118		1025	0.170302	0.0176002	3		101.5	76.6646		101.5	69.6122		101.5	71.2853		101.5	5.08809		101.5	4.64602		101.5	3.96631		101.5	0.0124817
1035	157.77		1035	121.646		1035	115.551		1035	68.749		1035	57.917		1035	51.6573		1035	0.185344	1035	0.177537	1035	0.155187		1035	0.172689	0.0156519	3		102.5	77.6712		102.5	72.883		102.5	66.8924		102.5	6.09468		102.5	7.91678		102.5	-0.426636		102.5	0.0149509
1045	159.799		1045	124.827		1045	115.493		1045	70.7775		1045	61.0976		1045	51.5994		1045	0.190812	1045	0.187287	1045	0.155013		1045	0.177704	0.0197298	3		103.5	79.8625		103.5	76.281		103.5	73.0266		103.5	8.28598		103.5	11.3148		103.5	5.70756		103.5	0.0203264
1055	157.886		1055	123.996		1055	114.572		1055	68.8643		1055	60.2668		1055	50.6787		1055	0.185655	1055	0.18474	1055	0.152247		1055	0.174214	0.0190293	3		104.5	77.6416		104.5	71.9076		104.5	69.4844		104.5	6.06516		104.5	6.94135		104.5	2.16533		104.5	0.0148785
1065	159.928		1065	126.027		1065	116.349		1065	70.9069		1065	62.2978		1065	52.4555		1065	0.191161	1065	0.190966	1065	0.157585		1065	0.179904	0.019329	3		105.5	76.0285		105.5	73.5182		105.5	70.9791		105.5	4.45202		105.5	8.55193		105.5	3.66011		105.5	0.0109213
1075	155.91		1075	126.58		1075	116.316		1075	66.8884		1075	62.8507		1075	52.4222		1075	0.180328	1075	0.19266	1075	0.157485		1075	0.176824	0.0178475	3		106.5	71.7397		106.5	68.9279		106.5	74.1271		106.5	0.163246		106.5	3.96172		106.5	6.80805		106.5	0.000400461
1085	159.44		1085	127.157		1085	116.809		1085	70.4189		1085	63.4279		1085	52.9151		1085	0.189846	1085	0.19443	1085	0.158965		1085	0.18108	0.0192886	3		107.5	78.8579		107.5	71.139		107.5	66.5898		107.5	7.28143		107.5	6.17274		107.5	-0.72921		107.5	0.0178622
1095	158.557		1095	127.425		1095	116.813		1095	69.5353		1095	63.6957		1095	52.9196		1095	0.187464	1095	0.195251	1095	0.158979		1095	0.180564	0.0190947	3		108.5	77.705		108.5	72.1443		108.5	69.3318		108.5	6.12849		108.5	7.1781		108.5	2.01275		108.5	0.0150339
1105	163.367		1105	126.437		1105	117.299		1105	74.3458		1105	62.7075		1105	53.406		1105	0.200432	1105	0.192222	1105	0.16044		1105	0.184365	0.0211219	3		109.5	80.0187		109.5	71.406		109.5	77.7518		109.5	8.44222		109.5	6.43976		109.5	10.4328		109.5	0.0207097
1115	160.927		1115	129.362		1115	118.257		1115	71.9057		1115	65.6333		1115	54.3637		1115	0.193854	1115	0.20119	1115	0.163317		1115	0.18612	0.0200859	3		110.5	75.7587		110.5	70.3381		110.5	75.0606		110.5	4.18226		110.5	5.37189		110.5	7.74156		110.5	0.0102595
1125	164.198		1125	128.534		1125	120.973		1125	75.177		1125	64.8046		1125	57.0795		1125	0.202673	1125	0.19865	1125	0.171476		1125	0.190933	0.0169698	3		111.5	73.7687		111.5	70.9488		111.5	69.8826		111.5	2.19219		111.5	5.98262		111.5	2.56359		111.5	0.00537769
1135	164.394		1135	131.297		1135	120.652		1135	75.3727		1135	67.5682		1135	56.7586		1135	0.203201	1135	0.207121	1135	0.170512		1135	0.193611	0.0201003	3		112.5	75.1349		112.5	68.4129		112.5	73.7578		112.5	3.55843		112.5	3.44666		112.5	6.4388		112.5	0.00872922
1145	165.521		1145	132.115		1145	122.287		1145	76.5001		1145	68.3864		1145	58.3933		1145	0.20624	1145	0.20963	1145	0.175423		1145	0.197098	0.018847	3		113.5	74.9488		113.5	71.0715		113.5	72.5504		113.5	3.37237		113.5	6.10532		113.5	5.23134		113.5	0.0082728
1155	165.997		1155	130.903		1155	122.343		1155	76.9752		1155	67.1744		1155	58.4494		1155	0.207521	1155	0.205914	1155	0.175592		1155	0.196342	0.0179885	3		114.5	77.7358		114.5	71.2802		114.5	70.4181		114.5	6.15933		114.5	6.31394		114.5	3.09903		114.5	0.0151095
1165	166.003		1165	133.48		1165	121.76		1165	76.9814		1165	69.7507		1165	57.8662		1165	0.207538	1165	0.213811	1165	0.173839		1165	0.198396	0.0214969	3		115.5	74.0616		115.5	70.9415		115.5	73.7867		115.5	2.48513		115.5	5.97528		115.5	6.46763		115.5	0.0060963
1175	164.935		1175	130.407		1175	122.296		1175	75.9131		1175	66.6782		1175	58.4023		1175	0.204658	1175	0.204393	1175	0.17545		1175	0.194834	0.0167871	3		116.5	75.3491		116.5	72.0515		116.5	73.2397		116.5	3.77259		116.5	7.08527		116.5	5.92062		116.5	0.00925459
1185	166.19		1185	133.356		1185	122.762		1185	77.1684		1185	69.627		1185	58.8682		1185	0.208042	1185	0.213432	1185	0.17685		1185	0.199441	0.0197496	3		117.5	78.1123		117.5	69.7734		117.5	75.4421		117.5	6.53585		117.5	4.80719		117.5	8.12304		117.5	0.0160332
1195	172.347		1195	135.779		1195	124.577		1195	83.3256		1195	72.0499		1195	60.6832		1195	0.224641	1195	0.220859	1195	0.182302		1195	0.209268	0.0234293	3		118.5	77.2337		118.5	74.4607		118.5	72.9703		118.5	5.65725		118.5	9.49449		118.5	5.65128		118.5	0.0138779
1205	169.415		1205	132.53		1205	123.256		1205	80.3938		1205	68.8012		1205	59.3625		1205	0.216737	1205	0.210901	1205	0.178335		1205	0.201991	0.0206937	3		119.5	78.6644		119.5	73.9239		119.5	71.6609		119.5	7.08791		119.5	8.9577		119.5	4.34184		119.5	0.0173874
1215	169.449		1215	134.663		1215	125.818		1215	80.4277		1215	70.9339		1215	61.925		1215	0.216829	1215	0.217438	1215	0.186033		1215	0.206767	0.0179586	3		120.5	77.0491		120.5	70.809		120.5	73.7303		120.5	5.4726		120.5	5.84277		120.5	6.41131		120.5	0.0134249
1225	173.28		1225	133.971		1225	126.676		1225	84.259		1225	70.2417		1225	62.7823		1225	0.227158	1225	0.215317	1225	0.188608		1225	0.210361	0.0197467	3		121.5	79.2694		121.5	74.0637		121.5	77.7239		121.5	7.69295		121.5	9.09747		121.5	10.4049		121.5	0.0188717
1235	175.844		1235	137.205		1235	126.587		1235	86.8228		1235	73.4757		1235	62.6935		1235	0.23407	1235	0.22523	1235	0.188341		1235	0.21588	0.0242554	3		122.5	75.5153		122.5	72.1746		122.5	72.8043		122.5	3.93878		122.5	7.20839		122.5	5.48529		122.5	0.00966227
1245	174.032		1245	137.962		1245	127.199		1245	85.0105		1245	74.233		1245	63.3053		1245	0.229184	1245	0.227552	1245	0.190179		1245	0.215638	0.0220631	3		123.5	80.9646		123.5	71.654		123.5	77.1152		123.5	9.38811		123.5	6.68779		123.5	9.79617		123.5	0.0230301
1255	171.852		1255	138.404		1255	127.858		1255	82.8303		1255	74.6749		1255	63.9644		1255	0.223306	1255	0.228906	1255	0.19216		1255	0.214791	0.019798	3		124.5	79.8968		124.5	74.8096		124.5	69.5998		124.5	8.3203		124.5	9.84335		124.5	2.28072		124.5	0.0204106
1265	174.594		1265	138.861		1265	129.128		1265	85.573		1265	75.1317		1265	65.2343		1265	0.2307	1265	0.230306	1265	0.195975		1265	0.218994	0.0199361	3		125.5	78.1086		125.5	72.5464		125.5	71.841		125.5	6.53216		125.5	7.58017		125.5	4.52193		125.5	0.0160241
1275	175.912		1275	140.625		1275	130.221		1275	86.8902		1275	76.896		1275	66.327		1275	0.234251	1275	0.235715	1275	0.199257		1275	0.223074	0.0206392	3		126.5	78.2298		126.5	72.3115		126.5	71.0982		126.5	6.65333		126.5	7.34533		126.5	3.77921		126.5	0.0163214
1285	177.143		1285	139.667		1285	130.678		1285	88.1214		1285	75.9381		1285	66.7846		1285	0.237571	1285	0.232778	1285	0.200632		1285	0.22366	0.0200865	3		127.5	77.8717		127.5	71.3371		127.5	75.6013		127.5	6.29519		127.5	6.37086		127.5	8.2823		127.5	0.0154428
1295	175.342		1295	140.809		1295	131.724		1295	86.3205		1295	77.0796		1295	67.8307		1295	0.232716	1295	0.236277	1295	0.203775		1295	0.224256	0.0178264	3		128.5	80.0471		128.5	72.3812		128.5	77.3874		128.5	8.47063		128.5	7.41499		128.5	10.0683		128.5	0.0207794
1305	176.028		1305	140.719		1305	132.286		1305	87.0062		1305	76.9902		1305	68.3924		1305	0.234564	1305	0.236003	1305	0.205462		1305	0.225343	0.0172325	3		129.5	81.6102		129.5	73.4001		129.5	74.1579		129.5	10.0337		129.5	8.43389		129.5	6.83889		129.5	0.0246138
1315	180.09		1315	141.725		1315	132.218		1315	91.0683		1315	77.9963		1315	68.3243		1315	0.245515	1315	0.239087	1315	0.205257		1315	0.229953	0.0216275	3		130.5	80.7297		130.5	76.371		130.5	74.9086		130.5	9.15321		130.5	11.4048		130.5	7.58958		130.5	0.0224538
1325	181.319		1325	142.464		1325	135.305		1325	92.298		1325	78.7345		1325	71.4111		1325	0.248831	1325	0.24135	1325	0.214531		1325	0.234904	0.0180358	3		131.5	75.7585		131.5	70.7191		131.5	75.5066		131.5	4.18203		131.5	5.75291		131.5	8.18755		131.5	0.010259
1335	180.678		1335	141.224		1335	133.48		1335	91.6566		1335	77.4948		1335	69.586		1335	0.247101	1335	0.23755	1335	0.209048		1335	0.231233	0.0197976	3		132.5	82.4724		132.5	76.8508		132.5	74.5678		132.5	10.896		132.5	11.8846		132.5	7.24881		132.5	0.026729
1345	179.72		1345	146.696		1345	135.86		1345	90.6991		1345	82.9669		1345	71.966		1345	0.24452	1345	0.254324	1345	0.216198		1345	0.238347	0.0197985	3		133.5	81.3563		133.5	77.4304		133.5	73.6962		133.5	9.77979		133.5	12.4642		133.5	6.37717		133.5	0.0239909
1355	181.327		1355	146.259		1355	136.152		1355	92.3053		1355	82.5299		1355	72.2585		1355	0.24885	1355	0.252984	1355	0.217076		1355	0.239637	0.0196472	3		134.5	77.6813		134.5	72.8107		134.5	75.9568		134.5	6.10484		134.5	7.84445		134.5	8.63773		134.5	0.0149759
1365	182.356		1365	145.878		1365	137.653		1365	93.3346		1365	82.1487		1365	73.7591		1365	0.251625	1365	0.251816	1365	0.221584		1365	0.241675	0.0173993	3		135.5	79.0979		135.5	75.511		135.5	76.5908		135.5	7.52139		135.5	10.5448		135.5	9.27175		135.5	0.0184508
1375	182.535		1375	144.093		1375	137.714		1375	93.5137		1375	80.3636		1375	73.821		1375	0.252108	1375	0.246344	1375	0.22177		1375	0.240074	0.0161113	3		136.5	78.3174		136.5	73.6883		136.5	71.9757		136.5	6.74094		136.5	8.72211		136.5	4.65668		136.5	0.0165363
1385	185.208		1385	147.744		1385	139.472		1385	96.1868		1385	84.0147		1385	75.5785		1385	0.259314	1385	0.257536	1385	0.22705		1385	0.247967	0.0181361	3		137.5	77.0447		137.5	76.0602		137.5	74.7788		137.5	5.46824		137.5	11.094		137.5	7.45974		137.5	0.0134142
1395	185.727		1395	149.635		1395	139.272		1395	96.7057		1395	85.9061		1395	75.3783		1395	0.260713	1395	0.263334	1395	0.226449		1395	0.250165	0.0205808	3		138.5	80.2118		138.5	76.011		138.5	75.9281		138.5	8.63528		138.5	11.0448		138.5	8.60904		138.5	0.0211833
1405	187.348		1405	147.356		1405	139.192		1405	98.3263		1405	83.6269		1405	75.2989		1405	0.265082	1405	0.256347	1405	0.22621		1405	0.249213	0.0203944	3		139.5	81.416		139.5	73.5161		139.5	78.0483		139.5	9.83952		139.5	8.54985		139.5	10.7293		139.5	0.0241374
1415	187.515		1415	150.743		1415	140.214		1415	98.4932		1415	87.0144		1415	76.3207		1415	0.265532	1415	0.266731	1415	0.22928		1415	0.253848	0.0212849	3		140.5	82.135		140.5	78.3989		140.5	75.8834		140.5	10.5585		140.5	13.4326		140.5	8.56439		140.5	0.0259012
1425	187.699		1425	149.356		1425	142.198		1425	98.6779		1425	85.6273		1425	78.3049		1425	0.26603	1425	0.262479	1425	0.235241		1425	0.254583	0.016845	3		141.5	77.2296		141.5	80.1124		141.5	76.5339		141.5	5.65308		141.5	15.1462		141.5	9.21487		141.5	0.0138676
1435	188.069		1435	150.547		1435	140.981		1435	99.0472		1435	86.8181		1435	77.0871		1435	0.267026	1435	0.266129	1435	0.231582		1435	0.254913	0.0202096	3		142.5	80.6675		142.5	78.1246		142.5	77.8752		142.5	9.09105		142.5	13.1584		142.5	10.5562		142.5	0.0223014
1445	189.057		1445	150.661		1445	141.653		1445	100.036		1445	86.932		1445	77.7591		1445	0.26969	1445	0.266478	1445	0.233601		1445	0.25659	0.0199737	3		143.5	82.547		143.5	74.9665		143.5	74.2613		143.5	10.9706		143.5	10.0003		143.5	6.94221		143.5	0.026912
1455	188.907		1455	153.38		1455	143.221		1455	99.8853		1455	89.6514		1455	79.3277		1455	0.269285	1455	0.274814	1455	0.238313		1455	0.260804	0.0196729	3		144.5	79.1617		144.5	71.8884		144.5	76.9787		144.5	7.58521		144.5	6.92218		144.5	9.65964		144.5	0.0186074
1465	191.735		1465	154.023		1465	142.807		1465	102.713		1465	90.2941		1465	78.914		1465	0.27691	1465	0.276785	1465	0.237071		1465	0.263588	0.0229651	3		145.5	82.2652		145.5	76.0734		145.5	73.8026		145.5	10.6887		145.5	11.1072		145.5	6.4836		145.5	0.0262207
1475	193.83		1475	155.207		1475	142.906		1475	104.808		1475	91.4779		1475	79.0127		1475	0.282557	1475	0.280413	1475	0.237367		1475	0.266779	0.0254942	3		146.5	81.8579		146.5	75.7872		146.5	76.3836		146.5	10.2814		146.5	10.821		146.5	9.06451		146.5	0.0252215
1485	192.603		1485	152.573		1485	144.141		1485	103.581		1485	88.844		1485	80.2471		1485	0.279249	1485	0.27234	1485	0.241075		1485	0.264221	0.0203406	3		147.5	81.9122		147.5	74.9373		147.5	78.5397		147.5	10.3357		147.5	9.97108		147.5	11.2206		147.5	0.0253547
1495	191.659		1495	156.818		1495	143.826		1495	102.637		1495	93.0892		1495	79.9328		1495	0.276704	1495	0.285353	1495	0.240131		1495	0.267396	0.0240048	3		148.5	79.2211		148.5	76.7428		148.5	77.8711		148.5	7.64465		148.5	11.7766		148.5	10.552		148.5	0.0187532
1505	194.254		1505	154.773		1505	146.931		1505	105.233		1505	91.0442		1505	83.0371		1505	0.283703	1505	0.279084	1505	0.249457		1505	0.270748	0.0185824	3		149.5	80.1368		149.5	78.8762		149.5	77.2231		149.5	8.56036		149.5	13.91		149.5	9.90403		149.5	0.0209995
1515	196.757		1515	154.67		1515	146.282		1515	107.736		1515	90.9411		1515	82.3882		1515	0.29045	1515	0.278768	1515	0.247508		1515	0.272242	0.0222023	3		150.5	83.1027		150.5	75.7942		150.5	76.5438		150.5	11.5263		150.5	10.828		150.5	9.22474		150.5	0.0282752
1525	195.558		1525	158.35		1525	146.035		1525	106.536		1525	94.6208		1525	82.1418		1525	0.287217	1525	0.290048	1525	0.246767		1525	0.274677	0.024212	3		151.5	82.2199		151.5	80.4459		151.5	77.2076		151.5	10.6434		151.5	15.4797		151.5	9.88853		151.5	0.0261095
1535	196.082		1535	157.395		1535	147.674		1535	107.06		1535	93.6657		1535	83.7801		1535	0.288629	1535	0.28712	1535	0.251689		1535	0.275813	0.0209052	3		152.5	78.4255		152.5	75.6883		152.5	76.6659		152.5	6.84905		152.5	10.7221		152.5	9.34689		152.5	0.0168015
1545	198.939		1545	160.963		1545	148.302		1545	109.918		1545	97.2335		1545	84.408		1545	0.296333	1545	0.298056	1545	0.253576		1545	0.282655	0.0251982	3		153.5	81.8001		153.5	78.3308		153.5	76.1509		153.5	10.2236		153.5	13.3646		153.5	8.83183		153.5	0.0250798
1555	199.109		1555	159.298		1555	149.973		1555	110.088		1555	95.5692		1555	86.0799		1555	0.296791	1555	0.292955	1555	0.258598		1555	0.282781	0.0210307	3		154.5	81.8121		154.5	76.1218		154.5	77.7494		154.5	10.2357		154.5	11.1556		154.5	10.4303		154.5	0.0251093
1565	200.176		1565	159.601		1565	149.853		1565	111.155		1565	95.8718		1565	85.9591		1565	0.299667	1565	0.293882	1565	0.258235		1565	0.283928	0.0224379	3		155.5	80.203		155.5	76.1021		155.5	78.7502		155.5	8.62652		155.5	11.1359		155.5	11.4311		155.5	0.0211618
1575	198.093		1575	161.921		1575	149.445		1575	109.072		1575	98.1917		1575	85.5515		1575	0.294051	1575	0.300993	1575	0.257011		1575	0.284018	0.0236455	3		156.5	78.9871		156.5	78.1837		156.5	74.8474		156.5	7.41059		156.5	13.2175		156.5	7.52836		156.5	0.018179
1585	200.148		1585	157.749		1585	149.964		1585	111.127		1585	94.0196		1585	86.0704		1585	0.299593	1585	0.288204	1585	0.25857		1585	0.282122	0.021177	3		157.5	80.4285		157.5	77.2108		157.5	79.1053		157.5	8.85204		157.5	12.2446		157.5	11.7863		157.5	0.0217151
1595	200.751		1595	161.248		1595	149.705		1595	111.73		1595	97.5194		1595	85.8119		1595	0.301218	1595	0.298933	1595	0.257793		1595	0.285981	0.0244385	3		158.5	84.8906		158.5	74.0716		158.5	76.1691		158.5	13.3141		158.5	9.10536		158.5	8.85004		158.5	0.0326609
1605	200.669		1605	160.835		1605	151.379		1605	111.648		1605	97.1065		1605	87.4858		1605	0.300996	1605	0.297667	1605	0.262822		1605	0.287162	0.0211446	3		159.5	80.682		159.5	73.2219		159.5	78.4628		159.5	9.10551		159.5	8.25565		159.5	11.1438		159.5	0.0223368
1615	200.227		1615	163.895		1615	152.086		1615	111.206		1615	100.166		1615	88.193		1615	0.299804	1615	0.307046	1615	0.264946		1615	0.290599	0.0225088	3		160.5	84.348		160.5	79.5409		160.5	75.08		160.5	12.7715		160.5	14.5746		160.5	7.76098		160.5	0.0313299
1625	203.772		1625	162.95		1625	151.937		1625	114.751		1625	99.2212		1625	88.0435		1625	0.309362	1625	0.304149	1625	0.264497		1625	0.29267	0.0245369	3		161.5	79.31		161.5	78.0549		161.5	80.3177		161.5	7.73351		161.5	13.0886		161.5	12.9987		161.5	0.0189712
1635	202.964		1635	166.002		1635	153.817		1635	113.943		1635	102.273		1635	89.9238		1635	0.307184	1635	0.313506	1635	0.270146		1635	0.296945	0.0234233	3		162.5	81.9251		162.5	73.6398		162.5	74.4685		162.5	10.3486		162.5	8.67361		162.5	7.14944		162.5	0.0253864
1645	204.654		1645	165.798		1645	153.697		1645	115.633		1645	102.069		1645	89.8035		1645	0.31174	1645	0.312879	1645	0.269784		1645	0.298134	0.0245584	3		163.5	82.0549		163.5	79.1663		163.5	80.78		163.5	10.4784		163.5	14.2001		163.5	13.4609		163.5	0.0257047
1655	202.143		1655	166.012		1655	153.138		1655	113.122		1655	102.283		1655	89.2449		1655	0.304971	1655	0.313535	1655	0.268106		1655	0.295537	0.0241388	3		164.5	84.1711		164.5	79.7256		164.5	76.8649		164.5	12.5947		164.5	14.7594		164.5	9.54591		164.5	0.0308961
1665	206.381		1665	165.594		1665	154.736		1665	117.359		1665	101.865		1665	90.8427		1665	0.316394	1665	0.312255	1665	0.272906		1665	0.300518	0.024002	3		165.5	85.652		165.5	74.5854		165.5	76.9131		165.5	14.0755		165.5	9.61916		165.5	9.59402		165.5	0.0345287
1675	206.901		1675	164.368		1675	155.807		1675	117.88		1675	100.639		1675	91.9135		1675	0.317797	1675	0.308495	1675	0.276123		1675	0.300805	0.0218753	3		166.5	83.0487		166.5	77.366		166.5	71.5618		166.5	11.4722		166.5	12.3998		166.5	4.2428		166.5	0.0281427
1685	207.402		1685	166.699		1685	158.349		1685	118.381		1685	102.97		1685	94.456		1685	0.319148	1685	0.315641	1685	0.283761		1685	0.306183	0.0194971	3		167.5	83.695		167.5	77.2802		167.5	81.1634		167.5	12.1185		167.5	12.314		167.5	13.8444		167.5	0.029728
1695	205.27		1695	168.908		1695	156.805		1695	116.249		1695	105.179		1695	92.9111		1695	0.313401	1695	0.322412	1695	0.27912		1695	0.304978	0.0228421	3		168.5	83.3274		168.5	77.3108		168.5	76.6938		168.5	11.7509		168.5	12.3446		168.5	9.37481		168.5	0.0288263
1705	205.563		1705	167.516		1705	154.428		1705	116.541		1705	103.787		1705	90.5347		1705	0.314189	1705	0.318146	1705	0.271981		1705	0.301439	0.0255878	3		169.5	84.7446		169.5	79.2807		169.5	79.8436		169.5	13.1681		169.5	14.3145		169.5	12.5246		169.5	0.0323028
1715	209.435		1715	170.004		1715	157.798		1715	120.413		1715	106.275		1715	93.905		1715	0.324628	1715	0.325772	1715	0.282106		1715	0.310835	0.0248871	3		170.5	86.877		170.5	75.947		170.5	77.9242		170.5	15.3005		170.5	10.9808		170.5	10.6052		170.5	0.0375339
1725	210.304		1725	170.717		1725	158.62		1725	121.282		1725	106.988		1725	94.7268		1725	0.32697	1725	0.327958	1725	0.284575		1725	0.313168	0.0247671	3		171.5	81.2797		171.5	80.769		171.5	75.6171		171.5	9.70325		171.5	15.8028		171.5	8.29802		171.5	0.0238032
1735	212.169		1735	168.904		1735	156.82		1735	123.148		1735	105.175		1735	92.9264		1735	0.331999	1735	0.322401	1735	0.279166		1735	0.311189	0.0281445	3		172.5	82.2009		172.5	80.9265		172.5	80.7511		172.5	10.6244		172.5	15.9603		172.5	13.432		172.5	0.0260628
1745	210.634		1745	169.005		1745	157.554		1745	121.613		1745	105.276		1745	93.6607		1745	0.327862	1745	0.322708	1745	0.281372		1745	0.310647	0.0254838	3		173.5	83.9944		173.5	78.3408		173.5	77.6825		173.5	12.4179		173.5	13.3745		173.5	10.3635		173.5	0.0304626
1755	213.318		1755	169.934		1755	160.927		1755	124.296		1755	106.205		1755	97.034		1755	0.335096	1755	0.325559	1755	0.291506		1755	0.317387	0.0229151	3		174.5	86.3582		174.5	77.9012		174.5	78.0608		174.5	14.7817		174.5	12.935		174.5	10.7418		174.5	0.0362611
1765	211.907		1765	170.899		1765	158.723		1765	122.886		1765	107.17		1765	94.8293		1765	0.331293	1765	0.328514	1765	0.284883		1765	0.314897	0.02603	3		175.5	82.5392		175.5	74.9511		175.5	79.3627		175.5	10.9628		175.5	9.98489		175.5	12.0437		175.5	0.0268929
1775	217.393		1775	170.791		1775	161.244		1775	128.372		1775	107.062		1775	97.3501		1775	0.346083	1775	0.328184	1775	0.292456		1775	0.322241	0.0273034	3		176.5	84.4548		176.5	76.8382		176.5	78.452		176.5	12.8783		176.5	11.8719		176.5	11.133		176.5	0.0315918
1785	216.674		1785	170.967		1785	160.711		1785	127.652		1785	107.238		1785	96.8175		1785	0.344143	1785	0.328724	1785	0.290856		1785	0.321241	0.0274207	3		177.5	85.3567		177.5	81.4807		177.5	78.6844		177.5	13.7803		177.5	16.5145		177.5	11.3653		177.5	0.0338045
1795	215.126		1795	171.542		1795	160.811		1795	126.105		1795	107.813		1795	96.9176		1795	0.339972	1795	0.330487	1795	0.291156		1795	0.320538	0.0258839	3		178.5	87.5543		178.5	82.6998		178.5	75.616		178.5	15.9779		178.5	17.7336		178.5	8.29694		178.5	0.0391955
1805	221.253		1805	172.923		1805	162.403		1805	132.231		1805	109.194		1805	98.5093		1805	0.356488	1805	0.334721	1805	0.295938		1805	0.329049	0.0306709	3		179.5	86.127		179.5	81.102		179.5	78.5605		179.5	14.5505		179.5	16.1358		179.5	11.2414		179.5	0.0356939
1815	215.913		1815	173.799		1815	164.691		1815	126.891		1815	110.07		1815	100.797		1815	0.342092	1815	0.337406	1815	0.302812		1815	0.327437	0.0214542	3		180.5	83.8199		180.5	82.3382		180.5	77.1507		180.5	12.2434		180.5	17.3719		180.5	9.83167		180.5	0.0300345
1825	218.736		1825	174.702		1825	161.378		1825	129.714		1825	110.973		1825	97.4842		1825	0.349702	1825	0.340174	1825	0.292859		1825	0.327578	0.0304433	3		181.5	83.142		181.5	83.9284		181.5	77.0981		181.5	11.5655		181.5	18.9622		181.5	9.77903		181.5	0.0283715
1835	217.717		1835	176.389		1835	162.2		1835	128.695		1835	112.66		1835	98.3068		1835	0.346955	1835	0.345343	1835	0.29533		1835	0.32921	0.0293518	3		182.5	85.3685		182.5	81.9232		182.5	78.5947		182.5	13.792		182.5	16.957		182.5	11.2757		182.5	0.0338334
1845	217.375		1845	176.745		1845	166.083		1845	128.354		1845	113.016		1845	102.19		1845	0.346035	1845	0.346437	1845	0.306995		1845	0.333156	0.0226567	3		183.5	84.3093		183.5	80.8384		183.5	77.52		183.5	12.7328		183.5	15.8722		183.5	10.2009		183.5	0.031235
1855	219.967		1855	174.276		1855	164.062		1855	130.946		1855	110.547		1855	100.169		1855	0.353023	1855	0.338868	1855	0.300924		1855	0.330938	0.0269399	3		184.5	84.3095		184.5	79.9585		184.5	80.3764		184.5	12.733		184.5	14.9923		184.5	13.0573		184.5	0.0312355
1865	222.291		1865	174.333		1865	166.407		1865	133.27		1865	110.604		1865	102.514		1865	0.359289	1865	0.339043	1865	0.307969		1865	0.335433	0.0258497	3		185.5	88.4755		185.5	83.7089		185.5	81.8219		185.5	16.899		185.5	18.7427		185.5	14.5029		185.5	0.0414552
1875	223.021		1875	176.711		1875	167.89		1875	134		1875	112.982		1875	103.997		1875	0.361257	1875	0.346332	1875	0.312423		1875	0.340004	0.0250244	3		186.5	85.1254		186.5	81.294		186.5	80.0322		186.5	13.5489		186.5	16.3278		186.5	12.7132		186.5	0.0332369
1885	222.838		1885	179.562		1885	166.722		1885	133.816		1885	115.833		1885	102.829		1885	0.360762	1885	0.355072	1885	0.308914		1885	0.341583	0.0284345	3		187.5	83.8156		187.5	81.5007		187.5	78.613		187.5	12.2391		187.5	16.5345		187.5	11.294		187.5	0.0300239
1895	222.821		1895	174.866		1895	166.107		1895	133.799		1895	111.137		1895	102.214		1895	0.360716	1895	0.340676	1895	0.307066		1895	0.336153	0.0271091	3		188.5	87.6224		188.5	79.9463		188.5	76.3504		188.5	16.0459		188.5	14.9801		188.5	9.03135		188.5	0.0393625
1905	224.388		1905	176.651		1905	171.945		1905	135.366		1905	112.923		1905	108.051		1905	0.36494	1905	0.346149	1905	0.324604		1905	0.345231	0.0201839	3		189.5	89.5132		189.5	80.0987		189.5	78.4915		189.5	17.9367		189.5	15.1324		189.5	11.1725		189.5	0.0440007
1915	226.678		1915	176.265		1915	169.941		1915	137.656		1915	112.536		1915	106.048		1915	0.371114	1915	0.344964	1915	0.318585		1915	0.344888	0.0262643	3		190.5	86.1842		190.5	81.6394		190.5	81.2863		190.5	14.6078		190.5	16.6732		190.5	13.9672		190.5	0.0358345
1925	226.568		1925	178.769		1925	166.985		1925	137.546		1925	115.04		1925	103.092		1925	0.370818	1925	0.352641	1925	0.309704		1925	0.344387	0.0313818	3		191.5	88.6848		191.5	86.4636		191.5	76.5948		191.5	17.1084		191.5	21.4974		191.5	9.27573		191.5	0.0419687
1935	221.559		1935	178.578		1935	170.796		1935	132.538		1935	114.849		1935	106.903		1935	0.357315	1935	0.352055	1935	0.321153		1935	0.343507	0.0195374	3		192.5	81.4799		192.5	81.4286		192.5	82.6815		192.5	9.90345		192.5	16.4624		192.5	15.3624		192.5	0.0242943
1945	227.353		1945	179.004		1945	173.424		1945	138.332		1945	115.275		1945	109.531		1945	0.372935	1945	0.353359	1945	0.329049		1945	0.351781	0.0219856	3		193.5	89.1539		193.5	83.1637		193.5	81.9315		193.5	17.5774		193.5	18.1975		193.5	14.6125		193.5	0.0431194
1955	229.484		1955	180.195		1955	170.634		1955	140.463		1955	116.466		1955	106.741		1955	0.378679	1955	0.35701	1955	0.320666		1955	0.352118	0.0293143	3		194.5	88.7879		194.5	82.573		194.5	81.6224		194.5	17.2114		194.5	17.6068		194.5	14.3034		194.5	0.0422216
1965	227.712		1965	180.829		1965	170.325		1965	138.691		1965	117.1		1965	106.431		1965	0.373902	1965	0.358955	1965	0.319736		1965	0.350864	0.0279746	3		195.5	85.2501		195.5	77.9375		195.5	80.088		195.5	13.6737		195.5	12.9713		195.5	12.769		195.5	0.033543
1975	228.598		1975	180.982		1975	171.126		1975	139.577		1975	117.253		1975	107.233		1975	0.376292	1975	0.359422	1975	0.322145		1975	0.35262	0.0277071	3		196.5	86.6167		196.5	82.1937		196.5	75.7902		196.5	15.0402		196.5	17.2275		196.5	8.47121		196.5	0.0368954
1985	231.472		1985	182.414		1985	173.338		1985	142.45		1985	118.685		1985	109.444		1985	0.384038	1985	0.363812	1985	0.328789		1985	0.35888	0.027953	3		197.5	86.3266		197.5	82.7234		197.5	83.3106		197.5	14.7502		197.5	17.7572		197.5	15.9915		197.5	0.0361838
1995	229.378		1995	185.768		1995	173.556		1995	140.357		1995	122.039		1995	109.663		1995	0.378394	1995	0.374095	1995	0.329445		1995	0.360644	0.0271051	3		198.5	87.2589		198.5	84.5265		198.5	80.2312		198.5	15.6824		198.5	19.5603		198.5	12.9122		198.5	0.0384707
2005	228.746		2005	181.901		2005	173.095		2005	139.725		2005	118.172		2005	109.202		2005	0.376691	2005	0.362241	2005	0.32806		2005	0.355664	0.024974	3		199.5	89.1477		199.5	85.853		199.5	80.9331		199.5	17.5712		199.5	20.8868		199.5	13.6141		199.5	0.0431042
2015	230.784		2015	182.407		2015	173.859		2015	141.763		2015	118.678		2015	109.966		2015	0.382185	2015	0.363792	2015	0.330355		2015	0.358777	0.0262767	3		200.5	84.9408		200.5	84.5283		200.5	83.1962		200.5	13.3643		200.5	19.562		200.5	15.8772		200.5	0.0327841
2025	232.321		2025	183.94		2025	175.262		2025	143.3		2025	120.211		2025	111.369		2025	0.386329	2025	0.36849	2025	0.33457		2025	0.363129	0.0262927	3		201.5	87.936		201.5	83.5755		201.5	78.1088		201.5	16.3595		201.5	18.6093		201.5	10.7898		201.5	0.0401318
2035	228.851		2035	185.245		2035	176.257		2035	139.829		2035	121.516		2035	112.363		2035	0.376972	2035	0.372492	2035	0.337557		2035	0.362341	0.0215796	3		202.5	90.5386		202.5	86.4654		202.5	84.0704		202.5	18.9621		202.5	21.4992		202.5	16.7514		202.5	0.0465161
2045	236.116		2045	185.903		2045	176.295		2045	147.095		2045	122.174		2045	112.402		2045	0.39656	2045	0.374509	2045	0.337673		2045	0.369581	0.0297509	3		203.5	89.7624		203.5	86.0019		203.5	79.3045		203.5	18.1859		203.5	21.0357		203.5	11.9855		203.5	0.0446121
2055	232.354		2055	185.033		2055	178.452		2055	143.333		2055	121.305		2055	114.558		2055	0.386418	2055	0.371843	2055	0.344151		2055	0.367471	0.02147	3		204.5	90.677		204.5	81.7019		204.5	77.4175		204.5	19.1005		204.5	16.7357		204.5	10.0985		204.5	0.0468557
2065	233.165		2065	184.785		2065	178.7		2065	144.144		2065	121.056		2065	114.807		2065	0.388603	2065	0.37108	2065	0.344898		2065	0.368194	0.021995	3		205.5	84.7216		205.5	85.8714		205.5	80.7461		205.5	13.1451		205.5	20.9052		205.5	13.427		205.5	0.0322465
2075	233.838		2075	183.824		2075	179.156		2075	144.817		2075	120.095		2075	115.262		2075	0.390418	2075	0.368135	2075	0.346267		2075	0.368274	0.0220758	3		206.5	93.4463		206.5	81.9262		206.5	82.4895		206.5	21.8698		206.5	16.96		206.5	15.1704		206.5	0.053649
2085	237.78		2085	188.08		2085	181.88		2085	148.758		2085	124.351		2085	117.987		2085	0.401045	2085	0.381181	2085	0.354452		2085	0.378893	0.0233806	3		207.5	89.3412		207.5	82.7999		207.5	77.9652		207.5	17.7648		207.5	17.8336		207.5	10.6462		207.5	0.043579
2095	236.344		2095	190.661		2095	178.453		2095	147.323		2095	126.932		2095	114.56		2095	0.397175	2095	0.389094	2095	0.344156		2095	0.376809	0.0285648	3		208.5	85.9431		208.5	87.6434		208.5	82.3903		208.5	14.3666		208.5	22.6772		208.5	15.0712		208.5	0.0352428
2105	236.52		2105	186.786		2105	182.538		2105	147.498		2105	123.057		2105	118.645		2105	0.397647	2105	0.377215	2105	0.356428		2105	0.377097	0.0206099	3		209.5	88.7157		209.5	83.139		209.5	76.7807		209.5	17.1393		209.5	18.1728		209.5	9.46171		209.5	0.0420445
2115	236.014		2115	186.62		2115	177.647		2115	146.992		2115	122.891		2115	113.754		2115	0.396283	2115	0.376705	2115	0.341734		2115	0.371574	0.027634	3		210.5	88.3451		210.5	85.2189		210.5	82.0011		210.5	16.7686		210.5	20.2527		210.5	14.682		210.5	0.0411353
2125	237.945		2125	189.111		2125	181.36		2125	148.924		2125	125.382		2125	117.467		2125	0.401491	2125	0.384342	2125	0.35289		2125	0.379574	0.0246489	3		211.5	88.17		211.5	89.0594		211.5	83.7345		211.5	16.5936		211.5	24.0932		211.5	16.4154		211.5	0.0407059
2135	238.772		2135	192.002		2135	180.485		2135	149.751		2135	128.273		2135	116.592		2135	0.40372	2135	0.393203	2135	0.350261		2135	0.382395	0.0283211	3		212.5	89.1002		212.5	84.5049		212.5	79.2934		212.5	17.5237		212.5	19.5387		212.5	11.9744		212.5	0.0429876
2145	241.36		2145	189.651		2145	182.554		2145	152.339		2145	125.922		2145	118.66		2145	0.410697	2145	0.385996	2145	0.356475		2145	0.384389	0.0271469	3		213.5	86.4564		213.5	85.7114		213.5	83.2239		213.5	14.8799		213.5	20.7452		213.5	15.9049		213.5	0.0365021
2155	242.798		2155	193.153		2155	184.502		2155	153.777		2155	129.424		2155	120.609		2155	0.414574	2155	0.396731	2155	0.362328		2155	0.391211	0.0265569	3		214.5	87.1189		214.5	85.2832		214.5	82.7317		214.5	15.5424		214.5	20.317		214.5	15.4126		214.5	0.0381272
2165	239.542		2165	192.48		2165	182.335		2165	150.521		2165	128.751		2165	118.442		2165	0.405795	2165	0.394669	2165	0.355818		2165	0.385427	0.0262392	3		215.5	86.1563		215.5	83.3885		215.5	81.9837		215.5	14.5798		215.5	18.4223		215.5	14.6647		215.5	0.035766
2175	241.397		2175	191.684		2175	186.544		2175	152.376		2175	127.955		2175	122.651		2175	0.410797	2175	0.392228	2175	0.368463		2175	0.390496	0.0212198	3		216.5	87.2209		216.5	85.7192		216.5	82.8687		216.5	15.6445		216.5	20.753		216.5	15.5496		216.5	0.0383776
2185	242.305		2185	191.061		2185	185.362		2185	153.283		2185	127.332		2185	121.469		2185	0.413244	2185	0.390319	2185	0.364912		2185	0.389491	0.0241764	3		217.5	88.4746		217.5	89.9335		217.5	85.8319		217.5	16.8981		217.5	24.9673		217.5	18.5129		217.5	0.0414529
2195	246.533		2195	190.933		2195	187.468		2195	157.512		2195	127.204		2195	123.575		2195	0.424643	2195	0.389926	2195	0.371238		2195	0.395269	0.0271001	3		218.5	90.5239		218.5	87.9512		218.5	84.7629		218.5	18.9475		218.5	22.985		218.5	17.4439		218.5	0.0464802
2205	242.526		2205	193.84		2205	186.031		2205	153.504		2205	130.111		2205	122.137		2205	0.41384	2205	0.398839	2205	0.36692		2205	0.393199	0.023963	3		219.5	89.2756		219.5	85.3202		219.5	82.3745		219.5	17.6991		219.5	20.354		219.5	15.0554		219.5	0.0434178
2215	244.199		2215	194.517		2215	183.954		2215	155.178		2215	130.788		2215	120.06		2215	0.418351	2215	0.400913	2215	0.36068		2215	0.393315	0.0295768	3		220.5	91.1787		220.5	84.1645		220.5	81.867		220.5	19.6022		220.5	19.1982		220.5	14.548		220.5	0.0480864
2225	246.383		2225	194.916		2225	186.953		2225	157.362		2225	131.187		2225	123.059		2225	0.424239	2225	0.402135	2225	0.36969		2225	0.398688	0.0274372	3		221.5	96.1239		221.5	84.2415		221.5	83.2917		221.5	24.5474		221.5	19.2753		221.5	15.9727		221.5	0.0602176
2235	245.125		2235	192.424		2235	186.511		2235	156.103		2235	128.695		2235	122.618		2235	0.420846	2235	0.394498	2235	0.368364		2235	0.394569	0.0262411	3		222.5	88.9694		222.5	86.7534		222.5	81.3778		222.5	17.3929		222.5	21.7872		222.5	14.0588		222.5	0.0426668
2245	248.268		2245	198.578		2245	187.713		2245	159.246		2245	134.849		2245	123.82		2245	0.42932	2245	0.413362	2245	0.371975		2245	0.404886	0.0295971	3		223.5	90.207		223.5	86.4978		223.5	84.7295		223.5	18.6305		223.5	21.5316		223.5	17.4105		223.5	0.0457027
2255	244.036		2255	193.355		2255	188.567		2255	155.014		2255	129.626		2255	124.673		2255	0.41791	2255	0.39735	2255	0.374539		2255	0.3966	0.0216953	3		224.5	90.3824		224.5	88.9381		224.5	81.3512		224.5	18.8059		224.5	23.9719		224.5	14.0321		224.5	0.046133
2265	246.949		2265	198.711		2265	189.415		2265	157.927		2265	134.982		2265	125.522		2265	0.425763	2265	0.413771	2265	0.377088		2265	0.405541	0.0253599	3		225.5	91.0664		225.5	86.8916		225.5	86.2329		225.5	19.4899		225.5	21.9254		225.5	18.9138		225.5	0.047811
2275	248.393		2275	198.053		2275	188.652		2275	159.372		2275	134.324		2275	124.758		2275	0.429657	2275	0.411752	2275	0.374795		2275	0.405401	0.0279771	3		226.5	92.201		226.5	87.3263		226.5	83.2423		226.5	20.6245		226.5	22.3601		226.5	15.9232		226.5	0.0505941
2285	247.271		2285	197.958		2285	190.705		2285	158.25		2285	134.229		2285	126.811		2285	0.426633	2285	0.411462	2285	0.380961		2285	0.406352	0.0232604	3		227.5	92.3861		227.5	85.5012		227.5	83.0578		227.5	20.8097		227.5	20.535		227.5	15.7388		227.5	0.0510484
2295	250.564		2295	199.849		2295	190.901		2295	161.543		2295	136.12		2295	127.007		2295	0.435512	2295	0.417258	2295	0.38155		2295	0.41144	0.0274472	3		228.5	88.7127		228.5	88.9481		228.5	81.3627		228.5	17.1362		228.5	23.9819		228.5	14.0437		228.5	0.0420371
2305	249.464		2305	197.23		2305	190.755		2305	160.442		2305	133.502		2305	126.861		2305	0.432544	2305	0.409231	2305	0.381112		2305	0.407629	0.0257533	3		229.5	88.8583		229.5	86.0224		229.5	85.1105		229.5	17.2818		229.5	21.0562		229.5	17.7915		229.5	0.0423943
2315	249.292		2315	200.548		2315	188.11		2315	160.271		2315	136.819		2315	124.217		2315	0.432082	2315	0.4194	2315	0.373167		2315	0.408216	0.0310085	3		230.5	92.3563		230.5	82.9365		230.5	84.5453		230.5	20.7798		230.5	17.9703		230.5	17.2263		230.5	0.0509752
2325	251.697		2325	200.578		2325	191.411		2325	162.676		2325	136.849		2325	127.517		2325	0.438566	2325	0.419492	2325	0.383082		2325	0.413713	0.0281893	3		231.5	94.3868		231.5	87.1009		231.5	85.2151		231.5	22.8103		231.5	22.1347		231.5	17.8961		231.5	0.0559563
2335	251.701		2335	203.908		2335	193.655		2335	162.679		2335	140.179		2335	129.761		2335	0.438574	2335	0.429701	2335	0.389824		2335	0.419366	0.0259662	3		232.5	87.9206		232.5	88.3703		232.5	85.9375		232.5	16.3441		232.5	23.4041		232.5	18.6185		232.5	0.0400939
2345	253.246		2345	202.287		2345	193.891		2345	164.225		2345	138.558		2345	129.997		2345	0.442742	2345	0.42473	2345	0.390533		2345	0.419335	0.0265194	3		233.5	93.6715		233.5	82.5592		233.5	80.1301		233.5	22.0951		233.5	17.593		233.5	12.811		233.5	0.0542017
2355	255.144		2355	202.732		2355	191.767		2355	166.122		2355	139.003		2355	127.873		2355	0.447857	2355	0.426095	2355	0.384152		2355	0.419368	0.0323807	3		234.5	87.4006		234.5	82.114		234.5	83.9208		234.5	15.8241		234.5	17.1478		234.5	16.6017		234.5	0.0388184
2365	254.227		2365	202.423		2365	194.419		2365	165.206		2365	138.694		2365	130.526		2365	0.445386	2365	0.425149	2365	0.392121		2365	0.420885	0.0268874	3		235.5	91.1211		235.5	87.783		235.5	80.9181		235.5	19.5446		235.5	22.8167		235.5	13.5991		235.5	0.0479451
2375	253.81		2375	201.766		2375	194.162		2375	164.788		2375	138.037		2375	130.268		2375	0.44426	2375	0.423134	2375	0.391348		2375	0.419581	0.0266348	3		236.5	91.5101		236.5	86.0793		236.5	82.9262		236.5	19.9336		236.5	21.1131		236.5	15.6071		236.5	0.0488993
2385	255.511		2385	204.008		2385	194.381		2385	166.49		2385	140.279		2385	130.487		2385	0.448847	2385	0.430008	2385	0.392005		2385	0.42362	0.0289544	3		237.5	90.0802		237.5	89.3218		237.5	82.6012		237.5	18.5037		237.5	24.3556		237.5	15.2822		237.5	0.0453916
2395	254.431		2395	203.412		2395	196.689		2395	165.41		2395	139.683		2395	132.796		2395	0.445936	2395	0.428181	2395	0.39894		2395	0.424352	0.0237311	3		238.5	88.102		238.5	87.5894		238.5	81.7398		238.5	16.5255		238.5	22.6232		238.5	14.4208		238.5	0.040539
2405	253.502		2405	205.54		2405	196.849		2405	164.481		2405	141.811		2405	132.955		2405	0.443431	2405	0.434703	2405	0.399419		2405	0.425851	0.0233029	3		239.5	95.3528		239.5	84.9277		239.5	85.0661		239.5	23.7763		239.5	19.9614		239.5	17.747		239.5	0.058326
2415	256.803		2415	204.148		2415	198.451		2415	167.782		2415	140.419		2415	134.558		2415	0.452331	2415	0.430435	2415	0.404233		2415	0.429	0.0240811	3		240.5	93.593		240.5	89.3535		240.5	82.0426		240.5	22.0165		240.5	24.3873		240.5	14.7236		240.5	0.054009
2425	256.121		2425	202.625		2425	199.933		2425	167.1		2425	138.896		2425	136.04		2425	0.450492	2425	0.425766	2425	0.408685		2425	0.428315	0.0210193	3		241.5	93.2504		241.5	89.1245		241.5	84.2718		241.5	21.6739		241.5	24.1583		241.5	16.9527		241.5	0.0531685
2435	253.482		2435	205.795		2435	196.632		2435	164.461		2435	142.066		2435	132.738		2435	0.443377	2435	0.435485	2435	0.398767		2435	0.425876	0.0238065	3		242.5	91.8514		242.5	90.6316		242.5	84.5664		242.5	20.2749		242.5	25.6654		242.5	17.2473		242.5	0.0497367
2445	258.212		2445	206.25		2445	198.535		2445	169.19		2445	142.521		2445	134.641		2445	0.456128	2445	0.436879	2445	0.404484		2445	0.432497	0.0260992	3		243.5	92.2755		243.5	88.374		243.5	85.0445		243.5	20.6991		243.5	23.4078		243.5	17.7254		243.5	0.0507771
2455	257.482		2455	206.419		2455	199.654		2455	168.46		2455	142.69		2455	135.76		2455	0.45416	2455	0.437397	2455	0.407846		2455	0.433134	0.0234492	3		244.5	91.1826		244.5	84.9641		244.5	80.2961		244.5	19.6061		244.5	19.9979		244.5	12.977		244.5	0.048096
2465	260.927		2465	205.773		2465	198.786		2465	171.906		2465	142.044		2465	134.892		2465	0.463449	2465	0.435416	2465	0.405238		2465	0.434701	0.0291121	3		245.5	88.2998		245.5	89.8904		245.5	83.0347		245.5	16.7233		245.5	24.9241		245.5	15.7156		245.5	0.0410242
2475	258.91		2475	206.717		2475	201.546		2475	169.889		2475	142.988		2475	137.652		2475	0.45801	2475	0.438312	2475	0.41353		2475	0.436617	0.0222887	3		246.5	92.8806		246.5	91.4835		246.5	84.1118		246.5	21.3041		246.5	26.5172		246.5	16.7928		246.5	0.0522614
2485	262.526		2485	209.108		2485	201.509		2485	173.505		2485	145.379		2485	137.615		2485	0.46776	2485	0.445639	2485	0.413419		2485	0.442273	0.0273267	3		247.5	91.7154		247.5	89.1038		247.5	81.4113		247.5	20.139		247.5	24.1376		247.5	14.0923		247.5	0.0494031
2495	257.655		2495	206.703		2495	201.182		2495	168.634		2495	142.975		2495	137.288		2495	0.454628	2495	0.438269	2495	0.412437		2495	0.435111	0.021272	3		248.5	93.066		248.5	85.9564		248.5	84.4049		248.5	21.4895		248.5	20.9902		248.5	17.0859		248.5	0.0527162
2505	257.97		2505	207.643		2505	199.791		2505	168.948		2505	143.914		2505	135.898		2505	0.455475	2505	0.441148	2505	0.408258		2505	0.434961	0.0242089	3		249.5	94.7166		249.5	85.3414		249.5	85.2848		249.5	23.1401		249.5	20.3752		249.5	17.9658		249.5	0.0567652
2515	258.511		2515	208.024		2515	202.849		2515	169.489		2515	144.295		2515	138.955		2515	0.456934	2515	0.442316	2515	0.417444		2515	0.438898	0.0199654	3		250.5	93.8526		250.5	88.939		250.5	87.1629		250.5	22.2761		250.5	23.9728		250.5	19.8438		250.5	0.0546459
2525	263.055		2525	207.074		2525	203.02		2525	174.033		2525	143.345		2525	139.127		2525	0.469185	2525	0.439406	2525	0.41796		2525	0.442184	0.025725	3		251.5	94.2846		251.5	94.9801		251.5	86.357		251.5	22.7081		251.5	30.0139		251.5	19.038		251.5	0.0557055
2535	262.736		2535	212.461		2535	204.489		2535	173.714		2535	148.732		2535	140.595		2535	0.468325	2535	0.455919	2535	0.422371		2535	0.448871	0.0237739	3		252.5	94.7694		252.5	86.5787		252.5	83.4864		252.5	23.1929		252.5	21.6125		252.5	16.1674		252.5	0.0568949
2545	258.189		2545	210.261		2545	202.75		2545	169.168		2545	146.532		2545	138.857		2545	0.456067	2545	0.449175	2545	0.417149		2545	0.440797	0.0207677	3		253.5	96.807		253.5	89.138		253.5	86.7461		253.5	25.2306		253.5	24.1718		253.5	19.4271		253.5	0.0618934
2555	263.313		2555	210.849		2555	206.126		2555	174.292		2555	147.12		2555	142.233		2555	0.469882	2555	0.450978	2555	0.427291		2555	0.449384	0.0213401	3		254.5	97.5672		254.5	90.1255		254.5	84.9471		254.5	25.9908		254.5	25.1593		254.5	17.6281		254.5	0.0637582
2565	261.234		2565	210.336		2565	202.288		2565	172.213		2565	146.607		2565	138.394		2565	0.464276	2565	0.449403	2565	0.415759		2565	0.443146	0.0248565	3		255.5	97.8432		255.5	90.9616		255.5	91.9927		255.5	26.2668		255.5	25.9954		255.5	24.6737		255.5	0.0644353
2575	263.799		2575	212.828		2575	202.15		2575	174.778		2575	149.099		2575	138.256		2575	0.471192	2575	0.457042	2575	0.415345		2575	0.44786	0.0290342	3		256.5	98.5364		256.5	90.061		256.5	84.8692		256.5	26.9599		256.5	25.0948		256.5	17.5502		256.5	0.0661358
2585	265.409		2585	212.904		2585	204.623		2585	176.388		2585	149.175		2585	140.729		2585	0.475533	2585	0.457277	2585	0.422773		2585	0.451861	0.0267934	3		257.5	93.8528		257.5	96.7823		257.5	87.6264		257.5	22.2763		257.5	31.8161		257.5	20.3074		257.5	0.0546462
2595	261.812		2595	209.777		2595	206.172		2595	172.79		2595	146.048		2595	142.279		2595	0.465833	2595	0.447689	2595	0.427428		2595	0.446984	0.0192125	3		258.5	96.9666		258.5	93.166		258.5	90.029		258.5	25.3902		258.5	28.1998		258.5	22.71		258.5	0.0622849
2605	263.983		2605	210.766		2605	206.014		2605	174.962		2605	147.037		2605	142.121		2605	0.471688	2605	0.450724	2605	0.426953		2605	0.449788	0.022382	3		259.5	92.6142		259.5	91.6248		259.5	85.4116		259.5	21.0377		259.5	26.6586		259.5	18.0925		259.5	0.0516079
2615	267.702		2615	218.669		2615	209.209		2615	178.68		2615	154.94		2615	145.315		2615	0.481712	2615	0.474948	2615	0.43655		2615	0.464404	0.0243576	3		260.5	93.5744		260.5	89.1235		260.5	85.7864		260.5	21.9979		260.5	24.1572		260.5	18.4673		260.5	0.0539633
2625	266.925		2625	217.409		2625	204.451		2625	177.904		2625	153.68		2625	140.557		2625	0.47962	2625	0.471085	2625	0.422258		2625	0.457654	0.03095	3		261.5	93.6685		261.5	87.7005		261.5	85.3635		261.5	22.0921		261.5	22.7343		261.5	18.0445		261.5	0.0541943
2635	265.736		2635	213.678		2635	208.689		2635	176.715		2635	149.949		2635	144.795		2635	0.476413	2635	0.459648	2635	0.434988		2635	0.457016	0.0208376	3		262.5	96.7887		262.5	90.405		262.5	90.1135		262.5	25.2122		262.5	25.4388		262.5	22.7945		262.5	0.0618484
2645	265.517		2645	213.796		2645	207.484		2645	176.495		2645	150.067		2645	143.59		2645	0.475822	2645	0.460012	2645	0.431368		2645	0.455734	0.0225337	3		263.5	95.8882		263.5	91.8697		263.5	87.7358		263.5	24.3117		263.5	26.9035		263.5	20.4168		263.5	0.0596394
2655	266.483		2655	214.189		2655	211.099		2655	177.462		2655	150.46		2655	147.205		2655	0.478428	2655	0.461216	2655	0.442228		2655	0.460624	0.018107	3		264.5	97.8646		264.5	93.9209		264.5	86.515		264.5	26.2881		264.5	28.9546		264.5	19.196		264.5	0.0644877
2665	266.763		2665	218.535		2665	208.054		2665	177.742		2665	154.806		2665	144.16		2665	0.479182	2665	0.474537	2665	0.433082		2665	0.462267	0.0253817	3		265.5	96.2359		265.5	90.5257		265.5	86.9745		265.5	24.6594		265.5	25.5594		265.5	19.6554		265.5	0.0604923
2675	267.57		2675	216.651		2675	209.035		2675	178.549		2675	152.922		2675	145.141		2675	0.481357	2675	0.468761	2675	0.436028		2675	0.462049	0.0233985	3		266.5	97.6713		266.5	89.6606		266.5	89.5168		266.5	26.0948		266.5	24.6944		266.5	22.1978		266.5	0.0640136
2685	266.433		2685	218.736		2685	209.905		2685	177.412		2685	155.007		2685	146.011		2685	0.478293	2685	0.475153	2685	0.438642		2685	0.464029	0.0220419	3		267.5	99.5456		267.5	93.1996		267.5	89.6683		267.5	27.9691		267.5	28.2334		267.5	22.3492		267.5	0.0686114
2695	266.751		2695	215.192		2695	210.466		2695	177.73		2695	151.463		2695	146.572		2695	0.47915	2695	0.464291	2695	0.440327		2695	0.461256	0.0195884	3		268.5	98.2646		268.5	90.0748		268.5	83.9034		268.5	26.6881		268.5	25.1085		268.5	16.5844		268.5	0.065469
2705	270.299		2705	216.745		2705	211.927		2705	181.278		2705	153.016		2705	148.033		2705	0.488716	2705	0.469049	2705	0.444715		2705	0.467493	0.0220413	3		269.5	95.5794		269.5	91.1779		269.5	88.3621		269.5	24.0029		269.5	26.2117		269.5	21.0431		269.5	0.0588819
2715	268.933		2715	217.506		2715	212.687		2715	179.912		2715	153.777		2715	148.794		2715	0.485033	2715	0.471384	2715	0.447		2715	0.467806	0.0192673	3		270.5	95.3516		270.5	94.233		270.5	84.177		270.5	23.7752		270.5	29.2668		270.5	16.8579		270.5	0.0583231
2725	270.253		2725	219.959		2725	210.531		2725	181.231		2725	156.23		2725	146.638		2725	0.488589	2725	0.478901	2725	0.440524		2725	0.469338	0.0254198	3		271.5	102.555		271.5	94.2921		271.5	91.2407		271.5	30.9789		271.5	29.3259		271.5	23.9217		271.5	0.0759948
2735	272.038		2735	216.516		2735	212.209		2735	183.017		2735	152.787		2735	148.315		2735	0.493404	2735	0.468349	2735	0.445563		2735	0.469106	0.0239296	3		272.5	100.527		272.5	95.6107		272.5	86.2003		272.5	28.9501		272.5	30.6445		272.5	18.8813		272.5	0.0710177
2745	275.123		2745	219.137		2745	211.521		2745	186.102		2745	155.409		2745	147.628		2745	0.501721	2745	0.476384	2745	0.443498		2745	0.473868	0.0291929	3		273.5	96.4124		273.5	90.2455		273.5	92.229		273.5	24.8359		273.5	25.2792		273.5	24.91		273.5	0.0609252
2755	274.188		2755	219.625		2755	214.196		2755	185.167		2755	155.896		2755	150.302		2755	0.4992	2755	0.477878	2755	0.451533		2755	0.476203	0.0238777	3		274.5	98.764		274.5	96.371		274.5	85.7312		274.5	27.1875		274.5	31.4048		274.5	18.4121		274.5	0.0666939
2765	272.383		2765	219.412		2765	211.76		2765	183.362		2765	155.683		2765	147.866		2765	0.494334	2765	0.477225	2765	0.444215		2765	0.471925	0.0254766	3		275.5	97.4628		275.5	91.3913		275.5	90.9703		275.5	25.8863		275.5	26.425		275.5	23.6512		275.5	0.063502
2775	271.892		2775	219.721		2775	215.661		2775	182.871		2775	155.992		2775	151.768		2775	0.493009	2775	0.478172	2775	0.455934		2775	0.475705	0.01866	3		276.5	97.727		276.5	93.3943		276.5	86.3212		276.5	26.1506		276.5	28.4281		276.5	19.0021		276.5	0.0641502
2785	271.031		2785	220.068		2785	215.546		2785	182.009		2785	156.339		2785	151.652		2785	0.490688	2785	0.479236	2785	0.455589		2785	0.475171	0.0178992	3		277.5	101.766		277.5	91.4776		277.5	89.1858		277.5	30.19		277.5	26.5113		277.5	21.8668		277.5	0.0740594
2795	274.054		2795	220.68		2795	215.988		2795	185.033		2795	156.951		2795	152.095		2795	0.498839	2795	0.481112	2795	0.456918		2795	0.478956	0.0210433	3		278.5	102.768		278.5	93.4624		278.5	88.7641		278.5	31.1917		278.5	28.4962		278.5	21.4451		278.5	0.0765168
2805	269.903		2805	220.609		2805	216.821		2805	180.881		2805	156.88		2805	152.928		2805	0.487646	2805	0.480895	2805	0.45942		2805	0.475987	0.0147391	3		279.5	103.2		279.5	91.7923		279.5	88.0279		279.5	31.6234		279.5	26.8261		279.5	20.7088		279.5	0.0775757
2815	272.39		2815	222.393		2815	216.173		2815	183.368		2815	158.664		2815	152.279		2815	0.494351	2815	0.486363	2815	0.457471		2815	0.479395	0.0194021	3		280.5	99.5924		280.5	94.7544		280.5	88.0831		280.5	28.0159		280.5	29.7882		280.5	20.7641		280.5	0.0687261
2825	273.59		2825	223.984		2825	218.058		2825	184.568		2825	160.255		2825	154.164		2825	0.497586	2825	0.491241	2825	0.463135		2825	0.483987	0.0183352	3		281.5	101.933		281.5	95.5892		281.5	85.0043		281.5	30.3566		281.5	30.6229		281.5	17.6853		281.5	0.0744682
2835	270.945		2835	220.347		2835	216.5		2835	181.924		2835	156.618		2835	152.607		2835	0.490457	2835	0.480092	2835	0.458456		2835	0.476335	0.0163279	3		282.5	101.354		282.5	97.8228		282.5	92.5341		282.5	29.7773		282.5	32.8566		282.5	25.2151		282.5	0.0730471
2845	275.487		2845	224.141		2845	215.483		2845	186.465		2845	160.412		2845	151.589		2845	0.502701	2845	0.491721	2845	0.455399		2845	0.483274	0.0247563	3		283.5	97.8404		283.5	100.647		283.5	94.2452		283.5	26.2639		283.5	35.6807		283.5	26.9262		283.5	0.0644283
2855	273.399		2855	223.272		2855	215.086		2855	184.378		2855	159.543		2855	151.193		2855	0.497073	2855	0.489057	2855	0.454208		2855	0.480113	0.0227891	3		284.5	101.093		284.5	93.5404		284.5	93.6175		284.5	29.5167		284.5	28.5742		284.5	26.2985		284.5	0.0724077
2865	274.525		2865	226.197		2865	219.868		2865	185.503		2865	162.468		2865	155.974		2865	0.500107	2865	0.498024	2865	0.468573		2865	0.488901	0.0176356	3		285.5	100.799		285.5	91.5416		285.5	89.0595		285.5	29.222		285.5	26.5753		285.5	21.7405		285.5	0.0716849
2875	272.916		2875	225.91		2875	220.188		2875	183.895		2875	162.181		2875	156.294		2875	0.49577	2875	0.497143	2875	0.469534		2875	0.487482	0.0155588	3		286.5	98.1195		286.5	98.0033		286.5	92.0523		286.5	26.543		286.5	33.0371		286.5	24.7333		286.5	0.065113
2885	277.647		2885	222.876		2885	218.527		2885	188.625		2885	159.147		2885	154.633		2885	0.508523	2885	0.487844	2885	0.464544		2885	0.486971	0.0220027	3		287.5	100.592		287.5	97.0569		287.5	88.7939		287.5	29.016		287.5	32.0907		287.5	21.4748		287.5	0.0711795
2895	276.337		2895	225.758		2895	218.209		2895	187.316		2895	162.029		2895	154.315		2895	0.504993	2895	0.496677	2895	0.463589		2895	0.48842	0.0219025	3		288.5	95.6949		288.5	96.2354		288.5	92.5033		288.5	24.1184		288.5	31.2692		288.5	25.1842		288.5	0.0591651
2905	278.666		2905	224.275		2905	218.282		2905	189.645		2905	160.546		2905	154.388		2905	0.511273	2905	0.492132	2905	0.463808		2905	0.489071	0.0238798	3		289.5	98.4552		289.5	98.388		289.5	90.3181		289.5	26.8787		289.5	33.4218		289.5	22.9991		289.5	0.0659366
2915	279.36		2915	226.874		2915	215.337		2915	190.339		2915	163.145		2915	151.443		2915	0.513144	2915	0.500098	2915	0.45496		2915	0.489401	0.0305312	3		290.5	99.586		290.5	95.2626		290.5	91.9627		290.5	28.0095		290.5	30.2964		290.5	24.6436		290.5	0.0687105
2925	280.548		2925	224.314		2925	221.411		2925	191.527		2925	160.585		2925	157.517		2925	0.516346	2925	0.492253	2925	0.473208		2925	0.493936	0.0216185	3		291.5	98.7806		291.5	100.326		291.5	93.1203		291.5	27.2041		291.5	35.3602		291.5	25.8013		291.5	0.0667347
2935	276.784		2935	229.688		2935	218.615		2935	187.763		2935	165.959		2935	154.722		2935	0.506199	2935	0.508725	2935	0.464809		2935	0.493244	0.0246577	3		292.5	100.892		292.5	99.8651		292.5	93.8195		292.5	29.3154		292.5	34.8988		292.5	26.5004		292.5	0.0719138
2945	281.596		2945	229.481		2945	221.587		2945	192.575		2945	165.752		2945	157.693		2945	0.519171	2945	0.508089	2945	0.473736		2945	0.500332	0.0236901	3		293.5	98.1944		293.5	99.3559		293.5	92.8722		293.5	26.6179		293.5	34.3897		293.5	25.5532		293.5	0.0652967
2955	280.708		2955	230.862		2955	222.058		2955	191.687		2955	167.133		2955	158.164		2955	0.516777	2955	0.512325	2955	0.475151		2955	0.501418	0.0228562	3		294.5	99.6523		294.5	96.2962		294.5	88.7656		294.5	28.0758		294.5	31.33		294.5	21.4465		294.5	0.0688732
2965	280.337		2965	227.766		2965	223.888		2965	191.315		2965	164.037		2965	159.995		2965	0.515776	2965	0.502835	2965	0.48065		2965	0.499754	0.0177645	3		295.5	104.449		295.5	102.114		295.5	90.9304		295.5	32.8729		295.5	37.1474		295.5	23.6114		295.5	0.0806408
2975	281.796		2975	227.288		2975	221.098		2975	192.775		2975	163.559		2975	157.205		2975	0.51971	2975	0.501369	2975	0.472269		2975	0.497783	0.0239234	3		296.5	104.228		296.5	101.218		296.5	86.826		296.5	32.6519		296.5	36.2515		296.5	19.5069		296.5	0.0800987
2985	281.469		2985	230.122		2985	224.111		2985	192.447		2985	166.393		2985	160.218		2985	0.518827	2985	0.510055	2985	0.481321		2985	0.503401	0.0196188	3		297.5	104.269		297.5	100.605		297.5	89.7569		297.5	32.6922		297.5	35.6389		297.5	22.4379		297.5	0.0801977
2995	284.949		2995	231.028		2995	223.762		2995	195.927		2995	167.299		2995	159.869		2995	0.52821	2995	0.512833	2995	0.480272		2995	0.507105	0.024477	3		298.5	97.4149		298.5	97.6189		298.5	92.5148		298.5	25.8384		298.5	32.6527		298.5	25.1957		298.5	0.0633844
3005	281.317		3005	230.931		3005	224.265		3005	192.295		3005	167.202		3005	160.372		3005	0.518417	3005	0.512534	3005	0.481783		3005	0.504245	0.0196735	3		299.5	98.6145		299.5	97.3937		299.5	90.3997		299.5	27.038		299.5	32.4275		299.5	23.0807		299.5	0.0663273
3015	286.319		3015	231.619		3015	225.922		3015	197.297		3015	167.89		3015	162.029		3015	0.531903	3015	0.514644	3015	0.486761		3015	0.511103	0.0227787	3		300.5	102.922		300.5	103.454		300.5	88.8762		300.5	31.3454		300.5	38.4877		300.5	21.5572		300.5	0.0768939
3025	286.081		3025	227.638		3025	225.562		3025	197.06		3025	163.909		3025	161.669		3025	0.531263	3025	0.502441	3025	0.485679		3025	0.506461	0.0230564	3		301.5	99.1272		301.5	99.8154		301.5	92.9811		301.5	27.5507		301.5	34.8492		301.5	25.6621		301.5	0.067585
3035	282.571		3035	229.671		3035	223.444		3035	193.549		3035	165.942		3035	159.551		3035	0.521799	3035	0.508672	3035	0.479317		3035	0.503263	0.0217514	3		302.5	102.19		302.5	97.5693		302.5	90.2403		302.5	30.6137		302.5	32.6031		302.5	22.9212		302.5	0.0750987
3045	285.214		3045	231.052		3045	229.146		3045	196.193		3045	167.323		3045	165.253		3045	0.528925	3045	0.512907	3045	0.496446		3045	0.51276	0.0162401	3		303.5	102.847		303.5	97.1384		303.5	90.2935		303.5	31.2706		303.5	32.1722		303.5	22.9745		303.5	0.0767102
3055	286.253		3055	232.166		3055	226.048		3055	197.231		3055	168.437		3055	162.155		3055	0.531725	3055	0.51632	3055	0.48714		3055	0.511728	0.0226447	3		304.5	100.762		304.5	100.36		304.5	92.3625		304.5	29.1859		304.5	35.3938		304.5	25.0435		304.5	0.0715964
3065	283.863		3065	233.345		3065	228.494		3065	194.841		3065	169.616		3065	164.6		3065	0.525282	3065	0.519934	3065	0.494486		3065	0.513234	0.016455	3		305.5	102.013		305.5	99.6211		305.5	93.3626		305.5	30.4363		305.5	34.6549		305.5	26.0436		305.5	0.0746637
3075	290.372		3075	233.041		3075	226.504		3075	201.351		3075	169.312		3075	162.61		3075	0.542831	3075	0.519003	3075	0.488508		3075	0.516781	0.0272296	3		306.5	102.598		306.5	102.864		306.5	93.3009		306.5	31.0216		306.5	37.8981		306.5	25.9819		306.5	0.0760996
3085	283.997		3085	230.011		3085	227.777		3085	194.975		3085	166.282		3085	163.883		3085	0.525643	3085	0.509715	3085	0.492332		3085	0.50923	0.0166607	3		307.5	106.469		307.5	103.509		307.5	96.6749		307.5	34.8921		307.5	38.5426		307.5	29.3559		307.5	0.0855943
3095	283.188		3095	232.07		3095	227.875		3095	194.167		3095	168.341		3095	163.982		3095	0.523463	3095	0.516027	3095	0.492628		3095	0.510706	0.0160911	3		308.5	105.853		308.5	95.3974		308.5	94.6476		308.5	34.2764		308.5	30.4312		308.5	27.3285		308.5	0.0840839
3105	285.394		3105	230.849		3105	231.975		3105	196.373		3105	167.12		3105	168.081		3105	0.529411	3105	0.512285	3105	0.504944		3105	0.515547	0.0125551	3		309.5	102.722		309.5	98.6861		309.5	91.8068		309.5	31.1456		309.5	33.7198		309.5	24.4877		309.5	0.0764036
3115	289.677		3115	235.818		3115	230.77		3115	200.655		3115	172.089		3115	166.877		3115	0.540956	3115	0.527515	3115	0.501325		3115	0.523265	0.0201545	3		310.5	101.721		310.5	95.221		310.5	89.8349		310.5	30.1441		310.5	30.2548		310.5	22.5159		310.5	0.0739468
3125	287.572		3125	234.036		3125	227.546		3125	198.551		3125	170.307		3125	163.652		3125	0.535282	3125	0.522054	3125	0.491638		3125	0.516325	0.0223786	3		311.5	101.998		311.5	98.1393		311.5	91.4256		311.5	30.4214		311.5	33.173		311.5	24.1066		311.5	0.0746272
3135	288.526		3135	232.182		3135	229.108		3135	199.505		3135	168.453		3135	165.215		3135	0.537854	3135	0.516369	3135	0.496332		3135	0.516852	0.0207652	3		312.5	103.537		312.5	101.365		312.5	95.4338		312.5	31.9601		312.5	36.3987		312.5	28.1148		312.5	0.0784016
3145	288.832		3145	236.525		3145	226.664		3145	199.81		3145	172.796		3145	162.77		3145	0.538678	3145	0.529683	3145	0.488988		3145	0.519116	0.0264767	3		313.5	103.011		313.5	102.197		313.5	94.4059		313.5	31.4345		313.5	37.2304		313.5	27.0869		313.5	0.0771124
3155	290.889		3155	233.882		3155	232.967		3155	201.868		3155	170.154		3155	169.074		3155	0.544224	3155	0.521583	3155	0.507926		3155	0.524578	0.0183335	3		314.5	104.501		314.5	101.253		314.5	93.4412		314.5	32.9248		314.5	36.287		314.5	26.1221		314.5	0.0807683
3165	292.382		3165	234.851		3165	229.977		3165	203.36		3165	171.122		3165	166.083		3165	0.548248	3165	0.524551	3165	0.498942		3165	0.523914	0.0246594	3		315.5	100.829		315.5	100.255		315.5	93.9369		315.5	29.2524		315.5	35.2883		315.5	26.6179		315.5	0.0717594
3175	290.589		3175	234.85		3175	229.993		3175	201.567		3175	171.121		3175	166.1		3175	0.543414	3175	0.524547	3175	0.498991		3175	0.522317	0.0222956	3		316.5	103.582		316.5	98.6847		316.5	95.6938		316.5	32.006		316.5	33.7185		316.5	28.3748		316.5	0.0785142
3185	291.594		3185	236.378		3185	233.09		3185	202.572		3185	172.649		3185	169.196		3185	0.546124	3185	0.529233	3185	0.508293		3185	0.527883	0.0189513	3		317.5	99.7615		317.5	101.03		317.5	92.2145		317.5	28.185		317.5	36.0642		317.5	24.8955		317.5	0.0691411
3195	291.003		3195	238.966		3195	229.832		3195	201.982		3195	175.237		3195	165.939		3195	0.544532	3195	0.537164	3195	0.498508		3195	0.526735	0.0247212	3		318.5	100.41		318.5	101.284		318.5	95.8374		318.5	28.8336		318.5	36.3174		318.5	28.5184		318.5	0.070732
3205	291.129		3205	235.46		3205	227.739		3205	202.107		3205	171.731		3205	163.846		3205	0.544871	3205	0.52642	3205	0.49222		3205	0.52117	0.0267154	3		319.5	103.542		319.5	102.42		319.5	95.476		319.5	31.966		319.5	37.4542		319.5	28.157		319.5	0.0784162
3215	290.897		3215	237.044		3215	231.721		3215	201.875		3215	173.315		3215	167.828		3215	0.544245	3215	0.531273	3215	0.504182		3215	0.526567	0.0204424	3		320.5	104.944		320.5	107.309		320.5	91.7258		320.5	33.3675		320.5	42.3432		320.5	24.4067		320.5	0.0818543
3225	295.105		3225	236.515		3225	232.667		3225	206.083		3225	172.786		3225	168.774		3225	0.55559	3225	0.529652	3225	0.507023		3225	0.530755	0.024302	3		321.5	104.718		321.5	103.139		321.5	97.7384		321.5	33.1416		321.5	38.1732		321.5	30.4194		321.5	0.0813
3235	294.152		3235	236.729		3235	229.217		3235	205.13		3235	173		3235	165.324		3235	0.55302	3235	0.530307	3235	0.49666		3235	0.526663	0.0283565	3		322.5	105.56		322.5	102.006		322.5	92.2729		322.5	33.9837		322.5	37.0393		322.5	24.9538		322.5	0.0833657
3245	289.31		3245	239.939		3245	234.499		3245	200.288		3245	176.21		3245	170.606		3245	0.539967	3245	0.540148	3245	0.512528		3245	0.530881	0.0158944	3		323.5	109.164		323.5	106.266		323.5	92.4262		323.5	37.5872		323.5	41.3002		323.5	25.1071		323.5	0.0922056
3255	297.255		3255	235.992		3255	234.483		3255	208.234		3255	172.263		3255	170.589		3255	0.561387	3255	0.528049	3255	0.512478		3255	0.533971	0.0249865	3		324.5	106.582		324.5	101.308		324.5	97.8937		324.5	35.0055		324.5	36.3421		324.5	30.5747		324.5	0.0858724
3265	291.501		3265	235.372		3265	236.849		3265	202.48		3265	171.643		3265	172.956		3265	0.545875	3265	0.526148	3265	0.519587		3265	0.530536	0.0136825	3		325.5	107.627		325.5	101.175		325.5	90.7136		325.5	36.0506		325.5	36.2088		325.5	23.3945		325.5	0.0884362
3275	296.747		3275	241.422		3275	232.404		3275	207.726		3275	177.693		3275	168.51		3275	0.560017	3275	0.544695	3275	0.506233		3275	0.536982	0.0277095	3		326.5	99.2728		326.5	107.693		326.5	93.8756		326.5	27.6963		326.5	42.727		326.5	26.5566		326.5	0.0679422
3285	295.098		3285	241.526		3285	233.134		3285	206.076		3285	177.797		3285	169.241		3285	0.55557	3285	0.545013	3285	0.508426		3285	0.536337	0.0247407	3		327.5	104.664		327.5	103.513		327.5	98.1608		327.5	33.0878		327.5	38.5469		327.5	30.8417		327.5	0.081168
3295	298.246		3295	239.18		3295	236.133		3295	209.225		3295	175.451		3295	172.24		3295	0.564059	3295	0.537821	3295	0.517436		3295	0.539772	0.023373	3		328.5	103.107		328.5	100.102		328.5	96.8035		328.5	31.5301		328.5	35.136		328.5	29.4844		328.5	0.0773468
3305	295.789		3305	238.244		3305	235.043		3305	206.767		3305	174.516		3305	171.15		3305	0.557433	3305	0.534954	3305	0.514162		3305	0.535516	0.0216411	3		329.5	109.816		329.5	102.772		329.5	96.1712		329.5	38.24		329.5	37.8059		329.5	28.8521		329.5	0.093807
3315	294.848		3315	239.369		3315	235.625		3315	205.827		3315	175.64		3315	171.731		3315	0.554899	3315	0.538402	3315	0.515909		3315	0.536403	0.0195714	3		330.5	103.177		330.5	103.955		330.5	96.5021		330.5	31.6004		330.5	38.9891		330.5	29.183		330.5	0.0775194
3325	299.21		3325	245.191		3325	238.28		3325	210.189		3325	181.462		3325	174.387		3325	0.566658	3325	0.556248	3325	0.523886		3325	0.548931	0.0223051	3		331.5	111.302		331.5	101.99		331.5	97.8819		331.5	39.7258		331.5	37.0237		331.5	30.5629		331.5	0.0974518
3335	299.054		3335	240.846		3335	238.558		3335	210.032		3335	177.117		3335	174.665		3335	0.566235	3335	0.542929	3335	0.524721		3335	0.544629	0.0208093	3		332.5	104.709		332.5	103.324		332.5	98.9611		332.5	33.1329		332.5	38.3579		332.5	31.6421		332.5	0.0812787
3345	296.428		3345	241.925		3345	238.28		3345	207.407		3345	178.196		3345	174.387		3345	0.559157	3345	0.546237	3345	0.523887		3345	0.543093	0.0178441	3		333.5	111.362		333.5	101.668		333.5	96.8805		333.5	39.7856		333.5	36.702		333.5	29.5614		333.5	0.0975984
3355	299.587		3355	241.137		3355	235.859		3355	210.566		3355	177.408		3355	171.966		3355	0.567675	3355	0.54382	3355	0.516613		3355	0.542703	0.0255491	3		334.5	107.907		334.5	105.292		334.5	96.0122		334.5	36.3306		334.5	40.3257		334.5	28.6931		334.5	0.089123
3365	298.905		3365	242.272		3365	239.485		3365	209.883		3365	178.543		3365	175.591		3365	0.565835	3365	0.5473	3365	0.527505		3365	0.54688	0.0191681	3		335.5	105.729		335.5	104.336		335.5	98.8103		335.5	34.1528		335.5	39.3693		335.5	31.4912		335.5	0.0837805
3375	300.328		3375	245.478		3375	240.723		3375	211.307		3375	181.749		3375	176.829		3375	0.569672	3375	0.557127	3375	0.531224		3375	0.552674	0.0196066	3		336.5	105.252		336.5	104.314		336.5	97.1278		336.5	33.6752		336.5	39.3477		336.5	29.8088		336.5	0.0826091
3385	298.892		3385	243.671		3385	237.631		3385	209.871		3385	179.942		3385	173.737		3385	0.5658	3385	0.551589	3385	0.521936		3385	0.546442	0.0223809	3		337.5	104.906		337.5	102.894		337.5	96.9629		337.5	33.3298		337.5	37.9276		337.5	29.6438		337.5	0.0817617
3395	302.181		3395	242.942		3395	239.786		3395	213.159		3395	179.213		3395	175.892		3395	0.574666	3395	0.549354	3395	0.52841		3395	0.55081	0.0231626	3		338.5	108.343		338.5	107.314		338.5	97.8942		338.5	36.7662		338.5	42.3478		338.5	30.5752		338.5	0.0901916
3405	300.281		3405	242.257		3405	239.478		3405	211.26		3405	178.528		3405	175.584		3405	0.569546	3405	0.547254	3405	0.527484		3405	0.548094	0.0210437	3		339.5	102.785		339.5	104.612		339.5	101.396		339.5	31.2088		339.5	39.6456		339.5	34.0765		339.5	0.0765588
3415	302.411		3415	245.109		3415	241.915		3415	213.39		3415	181.38		3415	178.021		3415	0.575288	3415	0.555996	3415	0.534805		3415	0.555363	0.0202486	3		340.5	107.365		340.5	105.753		340.5	96.7216		340.5	35.7882		340.5	40.7871		340.5	29.4026		340.5	0.0877924
3425	299.314		3425	244.951		3425	242.233		3425	210.292		3425	181.222		3425	178.34		3425	0.566937	3425	0.555511	3425	0.535762		3425	0.552737	0.0157713	3		341.5	109.03		341.5	104.558		341.5	100.026		341.5	37.4531		341.5	39.5919		341.5	32.7068		341.5	0.0918766
3435	299.272		3435	244.285		3435	240.312		3435	210.251		3435	180.556		3435	176.418		3435	0.566825	3435	0.553471	3435	0.529989		3435	0.550095	0.0186489	3		342.5	106.223		342.5	103.223		342.5	98.0475		342.5	34.6468		342.5	38.2568		342.5	30.7284		342.5	0.0849924
3445	300.473		3445	245.576		3445	240.12		3445	211.452		3445	181.847		3445	176.226		3445	0.570063	3445	0.557429	3445	0.529413		3445	0.552301	0.0208041	3		343.5	108.741		343.5	107.778		343.5	98.9364		343.5	37.1648		343.5	42.8118		343.5	31.6174		343.5	0.0911694
3455	300.467		3455	248.95		3455	242.906		3455	211.445		3455	185.221		3455	179.012		3455	0.570045	3455	0.567769	3455	0.537782		3455	0.558532	0.0180061	3		344.5	103.126		344.5	104.303		344.5	95.9788		344.5	31.55		344.5	39.3364		344.5	28.6598		344.5	0.0773957
3465	306.003		3465	246.136		3465	242.593		3465	216.981		3465	182.407		3465	178.699		3465	0.58497	3465	0.559143	3465	0.536841		3465	0.560318	0.024086	3		345.5	107.367		345.5	109.276		345.5	96.5352		345.5	35.7901		345.5	44.3102		345.5	29.2162		345.5	0.087797
3475	303.698		3475	248.891		3475	241.406		3475	214.677		3475	185.162		3475	177.512		3475	0.578757	3475	0.56759	3475	0.533275		3475	0.559874	0.0237024	3		346.5	106.285		346.5	107.653		346.5	98.5598		346.5	34.7087		346.5	42.6864		346.5	31.2407		346.5	0.0851444
3485	303.678		3485	247.061		3485	245.067		3485	214.657		3485	183.332		3485	181.174		3485	0.578703	3485	0.561981	3485	0.544276		3485	0.561653	0.017216	3		347.5	110.026		347.5	109.133		347.5	94.813		347.5	38.4494		347.5	44.1668		347.5	27.4939		347.5	0.0943207
3495	301.827		3495	246.93		3495	241.815		3495	212.806		3495	183.201		3495	177.921		3495	0.573714	3495	0.561579	3495	0.534505		3495	0.556599	0.0200733	3		348.5	109.409		348.5	102.075		348.5	100.295		348.5	37.8328		348.5	37.1093		348.5	32.9762		348.5	0.0928081
3505	302.888		3505	248.56		3505	244.101		3505	213.867		3505	184.831		3505	180.207		3505	0.576573	3505	0.566574	3505	0.541371		3505	0.561506	0.0181396	3		349.5	108.947		349.5	106.555		349.5	98.3799		349.5	37.3701		349.5	41.5885		349.5	31.0609		349.5	0.0916731
3515	304.053		3515	248.938		3515	240.766		3515	215.032		3515	185.209		3515	176.872		3515	0.579715	3515	0.567734	3515	0.531354		3515	0.559601	0.0251857	3		350.5	105.017		350.5	102.193		350.5	98.3309		350.5	33.441		350.5	37.2264		350.5	31.0119		350.5	0.0820344
3525	303.691		3525	248.481		3525	243.594		3525	214.67		3525	184.752		3525	179.701		3525	0.578738	3525	0.566331	3525	0.53985		3525	0.56164	0.0198638	3		351.5	109.09		351.5	108.755		351.5	97.3912		351.5	37.5138		351.5	43.789		351.5	30.0722		351.5	0.0920255
3535	305.698		3535	248.071		3535	246.035		3535	216.676		3535	184.342		3535	182.141		3535	0.584148	3535	0.565075	3535	0.547182		3535	0.565468	0.0184861	3		352.5	105.558		352.5	106.248		352.5	100.442		352.5	33.9815		352.5	41.2816		352.5	33.1234		352.5	0.0833604
3545	305.232		3545	247.545		3545	241.65		3545	216.21		3545	183.816		3545	177.757		3545	0.582892	3545	0.563463	3545	0.534011		3545	0.560122	0.0246114	3		353.5	112.232		353.5	106.034		353.5	98.4268		353.5	40.6557		353.5	41.0677		353.5	31.1078		353.5	0.0997329
3555	303.779		3555	251.121		3555	248.314		3555	214.757		3555	187.392		3555	184.421		3555	0.578974	3555	0.574425	3555	0.55403		3555	0.569143	0.0132844	3		354.5	109.976		354.5	104.847		354.5	100.028		354.5	38.3998		354.5	39.881		354.5	32.709		354.5	0.094199
3565	309.054		3565	248.897		3565	245.687		3565	220.032		3565	185.168		3565	181.794		3565	0.593195	3565	0.567609	3565	0.546139		3565	0.568981	0.0235582	3		355.5	110.621		355.5	107.92		355.5	100.669		355.5	39.045		355.5	42.9535		355.5	33.3497		355.5	0.0957817
3575	309.083		3575	248.174		3575	245.364		3575	220.062		3575	184.445		3575	181.47		3575	0.593276	3575	0.565392	3575	0.545167		3575	0.567945	0.0241558	3		356.5	113.884		356.5	105.733		356.5	99.3955		356.5	42.3076		356.5	40.7667		356.5	32.0765		356.5	0.103785
3585	304.255		3585	248.799		3585	248.566		3585	215.233		3585	185.07		3585	184.673		3585	0.580257	3585	0.567308	3585	0.554787		3585	0.56745	0.0127359	3		357.5	109.344		357.5	105.195		357.5	100.842		357.5	37.7678		357.5	40.229		357.5	33.5234		357.5	0.0926487
3595	308.707		3595	250.413		3595	245.507		3595	219.686		3595	186.684		3595	181.614		3595	0.592261	3595	0.572254	3595	0.545598		3595	0.570038	0.0234107	3		358.5	106.27		358.5	110.888		358.5	102.272		358.5	34.6935		358.5	45.9219		358.5	34.9532		358.5	0.0851071
3605	309.527		3605	250.679		3605	244.605		3605	220.505		3605	186.95		3605	180.711		3605	0.59447	3605	0.57307	3605	0.542885		3605	0.570142	0.0259166	3		359.5	114.485		359.5	109.132		359.5	96.3479		359.5	42.9084		359.5	44.1653		359.5	29.0288		359.5	0.105259
3615	310.059		3615	249.964		3615	246.984		3615	221.037		3615	186.235		3615	183.09		3615	0.595905	3615	0.57088	3615	0.550033		3615	0.572272	0.022968	3		360.5	113.025		360.5	110.078		360.5	100.855		360.5	41.4488		360.5	45.1116		360.5	33.5362		360.5	0.101679
3625	309.034		3625	251.166		3625	248.043		3625	220.012		3625	187.437		3625	184.15		3625	0.593142	3625	0.574562	3625	0.553215		3625	0.57364	0.0199793	3		361.5	114.962		361.5	106.052		361.5	99.5648		361.5	43.3856		361.5	41.0855		361.5	32.2457		361.5	0.10643
3635	307.284		3635	250.794		3635	247.4		3635	218.262		3635	187.065		3635	183.507		3635	0.588423	3635	0.573423	3635	0.551285		3635	0.571044	0.018683	3		362.5	110.511		362.5	113.424		362.5	104.05		362.5	38.935		362.5	48.4573		362.5	36.7312		362.5	0.0955119
3645	309.007		3645	252.989		3645	249.045		3645	219.986		3645	189.26		3645	185.152		3645	0.593069	3645	0.58015	3645	0.556227		3645	0.576482	0.0186931	3		363.5	114.313		363.5	110.164		363.5	96.6978		363.5	42.7361		363.5	45.1981		363.5	29.3787		363.5	0.104837
3655	311.085		3655	252.219		3655	252.683		3655	222.064		3655	188.49		3655	188.79		3655	0.598672	3655	0.577791	3655	0.567156		3655	0.581206	0.0160331	3		364.5	107.863		364.5	112.351		364.5	98.0541		364.5	36.286		364.5	47.3843		364.5	30.7351		364.5	0.0890137
3665	312.869		3665	253.004		3665	245.788		3665	223.848		3665	189.275		3665	181.894		3665	0.603481	3665	0.580197	3665	0.54644		3665	0.576706	0.0286806	3		365.5	114.367		365.5	112.539		365.5	98.9089		365.5	42.7905		365.5	47.5733		365.5	31.5899		365.5	0.10497
3675	313.148		3675	255.284		3675	246.065		3675	224.127		3675	191.555		3675	182.171		3675	0.604233	3675	0.587185	3675	0.547272		3675	0.579564	0.0292355	3		366.5	113.26		366.5	106.37		366.5	101.205		366.5	41.6837		366.5	41.4041		366.5	33.8858		366.5	0.102255
3685	310.824		3685	255.64		3685	247.859		3685	221.802		3685	191.911		3685	183.966		3685	0.597967	3685	0.588278	3685	0.552664		3685	0.579636	0.0238558	3		367.5	110.066		367.5	110.217		367.5	104.138		367.5	38.4894		367.5	45.251		367.5	36.8195		367.5	0.0944188
3695	310.6		3695	251.856		3695	249.795		3695	221.579		3695	188.127		3695	185.901		3695	0.597364	3695	0.576678	3695	0.558478		3695	0.577507	0.0194563	3		368.5	117.068		368.5	109.652		368.5	100.775		368.5	45.4915		368.5	44.6861		368.5	33.4562		368.5	0.111596
3705	311.922		3705	254.841		3705	250.913		3705	222.901		3705	191.112		3705	187.02		3705	0.600929	3705	0.585829	3705	0.561838		3705	0.582865	0.0197132	3		369.5	116.222		369.5	107.826		369.5	98.1574		369.5	44.6453		369.5	42.8598		369.5	30.8384		369.5	0.10952
3715	314.969		3715	251.972		3715	251.422		3715	225.948		3715	188.243		3715	187.529		3715	0.609143	3715	0.577034	3715	0.563367		3715	0.583181	0.0234991	3		370.5	114.524		370.5	111.108		370.5	103.92		370.5	42.9476		370.5	46.1422		370.5	36.6014		370.5	0.105355
3725	313.888		3725	252.893		3725	253.836		3725	224.866		3725	189.164		3725	189.943		3725	0.606228	3725	0.579858	3725	0.570619		3725	0.585568	0.0184785	3		371.5	115.916		371.5	108.6		371.5	104.429		371.5	44.3398		371.5	43.6338		371.5	37.1104		371.5	0.108771
3735	311.378		3735	254.443		3735	249.573		3735	222.356		3735	190.714		3735	185.679		3735	0.599461	3735	0.584607	3735	0.557811		3735	0.580626	0.0211081	3		372.5	108.496		372.5	111.205		372.5	101.445		372.5	36.9194		372.5	46.2387		372.5	34.1256		372.5	0.0905675
3745	315.739		3745	255.767		3745	253.006		3745	226.717		3745	192.038		3745	189.112		3745	0.611218	3745	0.588666	3745	0.568124		3745	0.589336	0.0215546	3		373.5	114.776		373.5	113.737		373.5	105.231		373.5	43.1996		373.5	48.7708		373.5	37.9115		373.5	0.105974
3755	313.714		3755	254.924		3755	250.684		3755	224.693		3755	191.195		3755	186.791		3755	0.605759	3755	0.586084	3755	0.56115		3755	0.584331	0.0223563	3		374.5	111.049		374.5	111.457		374.5	103.898		374.5	39.4729		374.5	46.491		374.5	36.5792		374.5	0.0968315
3765	316.998		3765	257.07		3765	251.84		3765	227.977		3765	193.341		3765	187.947		3765	0.614613	3765	0.59266	3765	0.564623		3765	0.590632	0.0250567	3		375.5	112.76		375.5	117.916		375.5	99.0137		375.5	41.1836		375.5	52.9496		375.5	31.6947		375.5	0.101028
3775	313.591		3775	256.111		3775	250.175		3775	224.57		3775	192.382		3775	186.281		3775	0.605429	3775	0.589721	3775	0.559619		3775	0.584923	0.0232787	3		376.5	111.091		376.5	111.518		376.5	101.833		376.5	39.5143		376.5	46.5521		376.5	34.5141		376.5	0.0969331
3785	316.856		3785	257.702		3785	253.571		3785	227.835		3785	193.973		3785	189.678		3785	0.614231	3785	0.594597	3785	0.569823		3785	0.592884	0.0222535	3		377.5	115.446		377.5	113.217		377.5	100.742		377.5	43.8696		377.5	48.2506		377.5	33.4234		377.5	0.107617
3795	313.181		3795	256.216		3795	251.519		3795	224.16		3795	192.487		3795	187.625		3795	0.604322	3795	0.590044	3795	0.563656		3795	0.586008	0.0206312	3		378.5	118.064		378.5	113.839		378.5	104.295		378.5	46.4871		378.5	48.8726		378.5	36.9755		378.5	0.114038
3805	321.286		3805	255.261		3805	253.531		3805	232.265		3805	191.532		3805	189.637		3805	0.626174	3805	0.587117	3805	0.569702		3805	0.594331	0.0289191	3		379.5	116.853		379.5	112.662		379.5	103.633		379.5	45.2767		379.5	47.6962		379.5	36.314		379.5	0.111069
3815	315.495		3815	257.42		3815	251.632		3815	226.474		3815	193.691		3815	187.738		3815	0.610561	3815	0.593735	3815	0.563997		3815	0.589431	0.0235786	3		380.5	114.384		380.5	115.509		380.5	97.6361		380.5	42.8078		380.5	50.5423		380.5	30.3171		380.5	0.105012
3825	317.863		3825	258.407		3825	254.332		3825	228.841		3825	194.678		3825	190.438		3825	0.616944	3825	0.59676	3825	0.572107		3825	0.59527	0.0224555	3		381.5	117.024		381.5	117.678		381.5	102.824		381.5	45.448		381.5	52.7113		381.5	35.5053		381.5	0.111489
3835	316.177		3835	255.973		3835	256.002		3835	227.156		3835	192.244		3835	192.109		3835	0.6124	3835	0.589298	3835	0.577126		3835	0.592941	0.0179168	3		382.5	112.626		382.5	108.496		382.5	103.485		382.5	41.0494		382.5	43.5296		382.5	36.1663		382.5	0.100699
3845	316.754		3845	258.061		3845	251.302		3845	227.732		3845	194.332		3845	187.408		3845	0.613954	3845	0.595699	3845	0.563005		3845	0.590886	0.0258135	3		383.5	115.786		383.5	112.479		383.5	104.859		383.5	44.2099		383.5	47.5129		383.5	37.5404		383.5	0.108452
3855	317.079		3855	258.798		3855	257.773		3855	228.058		3855	195.069		3855	193.88		3855	0.614832	3855	0.597959	3855	0.582447		3855	0.598413	0.0161972	3		384.5	116.818		384.5	117.592		384.5	104.241		384.5	45.2412		384.5	52.6257		384.5	36.9216		384.5	0.110982
3865	316.876		3865	259.481		3865	254.604		3865	227.854		3865	195.752		3865	190.711		3865	0.614283	3865	0.600051	3865	0.572927		3865	0.595754	0.0210104	3		385.5	115.463		385.5	111.951		385.5	97.6048		385.5	43.8863		385.5	46.9844		385.5	30.2857		385.5	0.107658
3875	319.154		3875	259.17		3875	255.609		3875	230.132		3875	195.441		3875	191.716		3875	0.620424	3875	0.599099	3875	0.575946		3875	0.59849	0.0222456	3		386.5	113.365		386.5	113.62		386.5	105.263		386.5	41.7885		386.5	48.6533		386.5	37.9441		386.5	0.102512
3885	316.423		3885	257.275		3885	256.862		3885	227.402		3885	193.546		3885	192.969		3885	0.613063	3885	0.593288	3885	0.579709		3885	0.595354	0.0167727	3		387.5	117.831		387.5	113.273		387.5	104.502		387.5	46.2545		387.5	48.3073		387.5	37.1827		387.5	0.113467
3895	322.331		3895	257.871		3895	255.97		3895	233.31		3895	194.142		3895	192.077		3895	0.628991	3895	0.595117	3895	0.57703		3895	0.600379	0.0263768	3		388.5	117.964		388.5	112.98		388.5	103.512		388.5	46.3871		388.5	48.0134		388.5	36.193		388.5	0.113793
3905	317.54		3905	257.741		3905	255.157		3905	228.519		3905	194.012		3905	191.263		3905	0.616075	3905	0.594719	3905	0.574586		3905	0.595127	0.0207472	3		389.5	118.408		389.5	116.145		389.5	106.002		389.5	46.8316		389.5	51.1784		389.5	38.6829		389.5	0.114883
3915	319.826		3915	258.783		3915	257.239		3915	230.805		3915	195.054		3915	193.346		3915	0.622238	3915	0.597913	3915	0.580842		3915	0.600331	0.0208036	3		390.5	118.026		390.5	113.263		390.5	104.094		390.5	46.4495		390.5	48.297		390.5	36.7745		390.5	0.113946
3925	320.141		3925	259.295		3925	253.206		3925	231.12		3925	195.566		3925	189.312		3925	0.623086	3925	0.599482	3925	0.568724		3925	0.597098	0.0272593	3		391.5	119.41		391.5	113.829		391.5	104.612		391.5	47.8333		391.5	48.8632		391.5	37.2933		391.5	0.11734
3935	320.132		3935	259.889		3935	259.459		3935	231.11		3935	196.16		3935	195.566		3935	0.623061	3935	0.601304	3935	0.587511		3935	0.603959	0.017923	3		392.5	119.834		392.5	114.242		392.5	104.524		392.5	48.2577		392.5	49.2756		392.5	37.2048		392.5	0.118382
3945	320.57		3945	262.92		3945	259.891		3945	231.549		3945	199.191		3945	195.997		3945	0.624243	3945	0.610594	3945	0.588808		3945	0.607882	0.0178726	3		393.5	115.081		393.5	116.429		393.5	100.523		393.5	43.5045		393.5	51.4628		393.5	33.2039		393.5	0.106721
3955	323.247		3955	261.838		3955	256.727		3955	234.226		3955	198.109		3955	192.834		3955	0.631461	3955	0.607276	3955	0.579304		3955	0.606014	0.0261013	3		394.5	116.856		394.5	120.033		394.5	104.017		394.5	45.2796		394.5	55.0667		394.5	36.6977		394.5	0.111076
3965	321.635		3965	261.377		3965	258.144		3965	232.613		3965	197.648		3965	194.25		3965	0.627113	3965	0.605865	3965	0.58356		3965	0.605512	0.0217787	3		395.5	118.317		395.5	113.977		395.5	102.478		395.5	46.741		395.5	49.0106		395.5	35.1592		395.5	0.114661
3975	323.557		3975	264.03		3975	260.881		3975	234.536		3975	200.301		3975	196.988		3975	0.632297	3975	0.613995	3975	0.591784		3975	0.612692	0.0202879	3		396.5	123.256		396.5	118.338		396.5	109.073		396.5	51.6796		396.5	53.3718		396.5	41.7542		396.5	0.126776
3985	321.655		3985	261.404		3985	261.88		3985	232.634		3985	197.675		3985	197.986		3985	0.627169	3985	0.605947	3985	0.594784		3985	0.6093	0.016451	3		397.5	115.943		397.5	112.574		397.5	102.788		397.5	44.3669		397.5	47.6074		397.5	35.4688		397.5	0.108837
3995	321.653		3995	264.578		3995	260.693		3995	232.632		3995	200.849		3995	196.799		3995	0.627164	3995	0.615676	3995	0.591217		3995	0.611352	0.0183591	3		398.5	118.06		398.5	118.584		398.5	105.865		398.5	46.4837		398.5	53.6179		398.5	38.546		398.5	0.11403
4005	321.63		4005	264.923		4005	261.635		4005	232.609		4005	201.194		4005	197.741		4005	0.627101	4005	0.616733	4005	0.594047		4005	0.612627	0.0169051	3		399.5	115.712		399.5	118.398		399.5	105.187		399.5	44.1356		399.5	53.4323		399.5	37.868		399.5	0.10827
4015	322.747		4015	261.132		4015	258.942		4015	233.725		4015	197.403		4015	195.049		4015	0.630111	4015	0.605112	4015	0.585959		4015	0.607061	0.0221407	3		400.5	119.085		400.5	119.88		400.5	106.542		400.5	47.5081		400.5	54.9133		400.5	39.2227		400.5	0.116543
4025	321.186		4025	264.57		4025	262.228		4025	232.164		4025	200.841		4025	198.334		4025	0.625902	4025	0.615652	4025	0.595829		4025	0.612461	0.0152887	3		401.5	118.136		401.5	116.168		401.5	106.712		401.5	46.5597		401.5	51.2017		401.5	39.3934		401.5	0.114216
4035	321.162		4035	263.476		4035	255.685		4035	232.141		4035	199.747		4035	191.791		4035	0.62584	4035	0.612298	4035	0.576173		4035	0.60477	0.025675	3		402.5	119.53		402.5	116.001		402.5	109.231		402.5	47.9536		402.5	51.0349		402.5	41.9117		402.5	0.117635
4045	323.867		4045	265.057		4045	261.532		4045	234.845		4045	201.328		4045	197.639		4045	0.63313	4045	0.617143	4045	0.593739		4045	0.614671	0.0198115	3		403.5	121.325		403.5	114.424		403.5	104.806		403.5	49.7486		403.5	49.4581		403.5	37.4865		403.5	0.122039
4055	326.763		4055	259.812		4055	259.414		4055	237.741		4055	196.083		4055	195.52		4055	0.640938	4055	0.601066	4055	0.587375		4055	0.609793	0.0278277	3		404.5	119.671		404.5	114.455		404.5	104.469		404.5	48.0942		404.5	49.4883		404.5	37.1498		404.5	0.117981
4065	327.414		4065	263.487		4065	262.489		4065	238.393		4065	199.758		4065	198.596		4065	0.642693	4065	0.612332	4065	0.596615		4065	0.617214	0.0234239	3		405.5	118.462		405.5	124.347		405.5	105.951		405.5	46.8856		405.5	59.3812		405.5	38.6321		405.5	0.115016
4075	325.288		4075	264.527		4075	260.295		4075	236.267		4075	200.798		4075	196.401		4075	0.636963	4075	0.61552	4075	0.590022		4075	0.614168	0.0234997	3		406.5	121.54		406.5	122.465		406.5	106.629		406.5	49.9635		406.5	57.4989		406.5	39.3102		406.5	0.122566
4085	324.328		4085	268.115		4085	262.331		4085	235.306		4085	204.386		4085	198.437		4085	0.634373	4085	0.626519	4085	0.596138		4085	0.61901	0.0201935	3		407.5	119.459		407.5	121.817		407.5	102.324		407.5	47.8828		407.5	56.8511		407.5	35.0054		407.5	0.117462
4095	324.371		4095	268.291		4095	263.077		4095	235.35		4095	204.562		4095	199.184		4095	0.63449	4095	0.627056	4095	0.598381		4095	0.619976	0.0190675	3		408.5	120.947		408.5	119.858		408.5	104.876		408.5	49.3702		408.5	54.8914		408.5	37.5569		408.5	0.121111
4105	323.322		4105	269.34		4105	262.886		4105	234.3		4105	205.611		4105	198.992		4105	0.631661	4105	0.630273	4105	0.597805		4105	0.619913	0.0191586	3		409.5	120.896		409.5	119.602		409.5	107.107		409.5	49.3194		409.5	54.6356		409.5	39.7881		409.5	0.120986
4115	328.549		4115	266.284		4115	263.032		4115	239.528		4115	202.555		4115	199.138		4115	0.645753	4115	0.620906	4115	0.598244		4115	0.621634	0.023763	3		410.5	122.776		410.5	119.785		410.5	104.43		410.5	51.1996		410.5	54.8188		410.5	37.1113		410.5	0.125598
4125	325.529		4125	267.415		4125	264.527		4125	236.508		4125	203.686		4125	200.633		4125	0.637612	4125	0.624371	4125	0.602735		4125	0.621573	0.0176059	3		411.5	118.625		411.5	122.141		411.5	105.239		411.5	47.0489		411.5	57.1747		411.5	37.9201		411.5	0.115416
4135	325.968		4135	264.496		4135	262.777		4135	236.947		4135	200.767		4135	198.884		4135	0.638796	4135	0.615424	4135	0.59748		4135	0.617233	0.0207174	3		412.5	121.134		412.5	122.526		412.5	104.542		412.5	49.5575		412.5	57.5593		412.5	37.2228		412.5	0.12157
4145	325.308		4145	269.408		4145	265.477		4145	236.286		4145	205.679		4145	201.583		4145	0.637015	4145	0.630483	4145	0.605589		4145	0.624362	0.0165831	3		413.5	122.836		413.5	117.268		413.5	107.882		413.5	51.2597		413.5	52.3019		413.5	40.5627		413.5	0.125746
4155	328.764		4155	267.699		4155	265.062		4155	239.743		4155	203.97		4155	201.168		4155	0.646334	4155	0.625242	4155	0.604342		4155	0.625306	0.020996	3		414.5	120.862		414.5	116.061		414.5	103.612		414.5	49.285		414.5	51.095		414.5	36.293		414.5	0.120902
4165	328.931		4165	265.173		4165	264.417		4165	239.91		4165	201.444		4165	200.524		4165	0.646784	4165	0.6175	4165	0.602406		4165	0.62223	0.022564	3		415.5	121.371		415.5	122.191		415.5	101.638		415.5	49.7946		415.5	57.2246		415.5	34.3189		415.5	0.122152
4175	326.986		4175	264.127		4175	266.82		4175	237.964		4175	200.398		4175	202.926		4175	0.641539	4175	0.614293	4175	0.609623		4175	0.621819	0.0172376	3		416.5	124.637		416.5	119.013		416.5	104.952		416.5	53.0606		416.5	54.0472		416.5	37.6332		416.5	0.130164
4185	329.911		4185	267.449		4185	261.713		4185	240.89		4185	203.72		4185	197.819		4185	0.649427	4185	0.624476	4185	0.594282		4185	0.622728	0.027614	3		417.5	121.778		417.5	124.002		417.5	109.508		417.5	50.2016		417.5	59.0359		417.5	42.1894		417.5	0.12315
4195	325.529		4195	267.499		4195	268.278		4195	236.507		4195	203.77		4195	204.384		4195	0.637611	4195	0.62463	4195	0.614004		4195	0.625415	0.0118231	3		418.5	119.771		418.5	116.744		418.5	109.092		418.5	48.1948		418.5	51.7774		418.5	41.7728		418.5	0.118227
4205	329.189		4205	268.793		4205	262.173		4205	240.168		4205	205.064		4205	198.279		4205	0.647479	4205	0.628595	4205	0.595664		4205	0.623913	0.0262233	3		419.5	120.018		419.5	120.499		419.5	111.206		419.5	48.4412		419.5	55.5329		419.5	43.8865		419.5	0.118832
4215	330.076		4215	267.66		4215	267.24		4215	241.054		4215	203.931		4215	203.346		4215	0.649869	4215	0.625123	4215	0.610886		4215	0.628626	0.0197264	3		420.5	125.711		420.5	119.84		420.5	110.308		420.5	54.1341		420.5	54.8733		420.5	42.9887		420.5	0.132797
4225	330.315		4225	271.908		4225	265.055		4225	241.294		4225	208.179		4225	201.161		4225	0.650516	4225	0.638144	4225	0.604322		4225	0.630994	0.0239126	3		421.5	124.597		421.5	121.693		421.5	105.024		421.5	53.0203		421.5	56.7264		421.5	37.7047		421.5	0.130065
4235	333.341		4235	269.153		4235	269.854		4235	244.32		4235	205.424		4235	205.961		4235	0.658673	4235	0.6297	4235	0.61874		4235	0.635704	0.0206322	3		422.5	122.353		422.5	127.311		422.5	105.582		422.5	50.7766		422.5	62.345		422.5	38.2631		422.5	0.124561
4245	331.08		4245	267.505		4245	264.667		4245	242.059		4245	203.776		4245	200.773		4245	0.652577	4245	0.62465	4245	0.603156		4245	0.626794	0.0247801	3		423.5	118.854		423.5	120.486		423.5	105.078		423.5	47.2776		423.5	55.52		423.5	37.7587		423.5	0.115977
4255	331.564		4255	270.641		4255	267.608		4255	242.542		4255	206.912		4255	203.715		4255	0.653881	4255	0.634261	4255	0.611992		4255	0.633378	0.0209584	3		424.5	122.035		424.5	119.112		424.5	111.963		424.5	50.4584		424.5	54.1461		424.5	44.6438		424.5	0.12378
4265	331.367		4265	271.086		4265	267.099		4265	242.345		4265	207.357		4265	203.206		4265	0.65335	4265	0.635626	4265	0.610464		4265	0.633146	0.0215501	3		425.5	125.59		425.5	124.035		425.5	103.625		425.5	54.0131		425.5	59.0684		425.5	36.3059		425.5	0.1325
4275	333.164		4275	267.342		4275	265.869		4275	244.142		4275	203.613		4275	201.976		4275	0.658194	4275	0.624149	4275	0.606768		4275	0.629704	0.0261593	3		426.5	120.836		426.5	124.751		426.5	106.395		426.5	49.26		426.5	59.7843		426.5	39.0762		426.5	0.12084
4285	329.792		4285	268.802		4285	269.987		4285	240.771		4285	205.073		4285	206.093		4285	0.649105	4285	0.628623	4285	0.619137		4285	0.632288	0.0153162	3		427.5	122.519		427.5	121.765		427.5	108.998		427.5	50.9421		427.5	56.7983		427.5	41.6789		427.5	0.124967
4295	330.606		4295	268.556		4295	268.839		4295	241.584		4295	204.827		4295	204.946		4295	0.651298	4295	0.62787	4295	0.615691		4295	0.63162	0.0180974	3		428.5	124.387		428.5	125.419		428.5	107.116		428.5	52.8109		428.5	60.4524		428.5	39.7974		428.5	0.129551
4305	331.705		4305	272.486		4305	268.808		4305	242.684		4305	208.757		4305	204.914		4305	0.654263	4305	0.639915	4305	0.615596		4305	0.636591	0.0195467	3		429.5	121.673		429.5	122.889		429.5	109.147		429.5	50.0966		429.5	57.9224		429.5	41.8275		429.5	0.122893
4315	333.281		4315	270.409		4315	269.66		4315	244.259		4315	206.68		4315	205.766		4315	0.65851	4315	0.633551	4315	0.618155		4315	0.636739	0.0203652	3		430.5	123.778		430.5	119.252		430.5	105.444		430.5	52.2013		430.5	54.2854		430.5	38.1255		430.5	0.128056
4325	333.326		4325	270.053		4325	269.634		4325	244.305		4325	206.324		4325	205.741		4325	0.658633	4325	0.63246	4325	0.618079		4325	0.636391	0.0205612	3		431.5	121.383		431.5	127.44		431.5	109.265		431.5	49.8063		431.5	62.4735		431.5	41.9456		431.5	0.12218
4335	332.705		4335	270.669		4335	271.142		4335	243.684		4335	206.94		4335	207.248		4335	0.656958	4335	0.634348	4335	0.622607		4335	0.637971	0.0174598	3		432.5	123.614		432.5	119.692		432.5	108.507		432.5	52.038		432.5	54.7259		432.5	41.1875		432.5	0.127655
4345	330.492		4345	273.334		4345	268.904		4345	241.471		4345	209.605		4345	205.01		4345	0.650993	4345	0.642517	4345	0.615884		4345	0.636465	0.0183206	3		433.5	121.137		433.5	122.028		433.5	114.229		433.5	49.561		433.5	57.062		433.5	46.9103		433.5	0.121579
4355	334.238		4355	269.332		4355	269.791		4355	245.217		4355	205.604		4355	205.898		4355	0.661092	4355	0.63025	4355	0.618551		4355	0.636631	0.0219764	3		434.5	123.316		434.5	129.234		434.5	110.003		434.5	51.7397		434.5	64.2682		434.5	42.6836		434.5	0.126923
4365	333.677		4365	273.011		4365	270.695		4365	244.656		4365	209.282		4365	206.802		4365	0.659578	4365	0.641527	4365	0.621266		4365	0.640791	0.0191666	3		435.5	121.369		435.5	122.463		435.5	108.358		435.5	49.7927		435.5	57.4967		435.5	41.0386		435.5	0.122147
4375	335.016		4375	274.186		4375	270.611		4375	245.995		4375	210.457		4375	206.717		4375	0.663189	4375	0.645129	4375	0.621012		4375	0.64311	0.0211606	3		436.5	120.346		436.5	121.533		436.5	110.327		436.5	48.7692		436.5	56.5669		436.5	43.0084		436.5	0.119636
4385	334.27		4385	274.614		4385	272.165		4385	245.249		4385	210.885		4385	208.271		4385	0.661177	4385	0.646439	4385	0.625682		4385	0.644433	0.0178326	3		437.5	118.802		437.5	129.655		437.5	108.624		437.5	47.226		437.5	64.689		437.5	41.3045		437.5	0.115851
4395	333.566		4395	274.325		4395	270.286		4395	244.545		4395	210.596		4395	206.392		4395	0.659279	4395	0.645555	4395	0.620036		4395	0.641623	0.0199151	3		438.5	118.921		438.5	127.288		438.5	111.322		438.5	47.3448		438.5	62.3218		438.5	44.0031		438.5	0.116142
4405	335.386		4405	272.125		4405	270.31		4405	246.365		4405	208.396		4405	206.416		4405	0.664186	4405	0.638809	4405	0.620108		4405	0.641034	0.0221231	3		439.5	124.031		439.5	122.691		439.5	106.805		439.5	52.4545		439.5	57.7243		439.5	39.4856		439.5	0.128677
4415	339.056		4415	270.327		4415	272.342		4415	250.035		4415	206.598		4415	208.449		4415	0.67408	4415	0.633299	4415	0.626213		4415	0.644531	0.0258345	3		440.5	122.393		440.5	122.577		440.5	108.738		440.5	50.817		440.5	57.611		440.5	41.4187		440.5	0.12466
4425	333.176		4425	271.937		4425	272.461		4425	244.155		4425	208.208		4425	208.568		4425	0.658228	4425	0.638235	4425	0.626572		4425	0.641012	0.0160093	3		441.5	130.229		441.5	126.04		441.5	105.473		441.5	58.6529		441.5	61.0735		441.5	38.1543		441.5	0.143882
4435	334.301		4435	274.321		4435	270.95		4435	245.28		4435	210.592		4435	207.056		4435	0.661261	4435	0.645542	4435	0.622031		4435	0.642945	0.0197438	3		442.5	125.519		442.5	122.858		442.5	107.898		442.5	53.9423		442.5	57.892		442.5	40.5789		442.5	0.132326
4445	334.905		4445	274.458		4445	271.657		4445	245.883		4445	210.729		4445	207.764		4445	0.662889	4445	0.645963	4445	0.624157		4445	0.644336	0.019417	3		443.5	125.739		443.5	128.053		443.5	106.546		443.5	54.1629		443.5	63.0871		443.5	39.2273		443.5	0.132868
4455	335.442		4455	274.44		4455	274.328		4455	246.421		4455	210.711		4455	210.435		4455	0.664337	4455	0.645905	4455	0.63218		4455	0.647474	0.0161356	3		444.5	122.254		444.5	126.452		444.5	106.952		444.5	50.6773		444.5	61.4861		444.5	39.6334		444.5	0.124317
4465	337.634		4465	276.916		4465	274.546		4465	248.613		4465	213.187		4465	210.652		4465	0.670247	4465	0.653496	4465	0.632834		4465	0.652192	0.0187405	3		445.5	125.387		445.5	129.515		445.5	113.389		445.5	53.8104		445.5	64.5489		445.5	46.0702		445.5	0.132003
4475	330.723		4475	275.087		4475	274.842		4475	241.701		4475	211.358		4475	210.949		4475	0.651614	4475	0.64789	4475	0.633725		4475	0.64441	0.00943887	3		446.5	126.831		446.5	130.168		446.5	109.571		446.5	55.2546		446.5	65.2021		446.5	42.2518		446.5	0.135546
4485	338.864		4485	276.952		4485	274.881		4485	249.843		4485	213.223		4485	210.987		4485	0.673562	4485	0.653608	4485	0.63384		4485	0.65367	0.0198609	3		447.5	125.285		447.5	125.141		447.5	106.835		447.5	53.7083		447.5	60.1751		447.5	39.516		447.5	0.131752
4495	340.745		4495	275.174		4495	272.702		4495	251.724		4495	211.445		4495	208.808		4495	0.678634	4495	0.648158	4495	0.627293		4495	0.651362	0.0258197	3		448.5	124.077		448.5	127.035		448.5	109.873		448.5	52.5007		448.5	62.0689		448.5	42.5541		448.5	0.12879
4505	336.435		4505	278.038		4505	271.053		4505	247.413		4505	214.309		4505	207.16		4505	0.667013	4505	0.656936	4505	0.622342		4505	0.648764	0.0234299	3		449.5	128.661		449.5	124.101		449.5	111.347		449.5	57.0847		449.5	59.1348		449.5	44.0278		449.5	0.140035
4515	337.378		4515	275.339		4515	276.151		4515	248.357		4515	211.61		4515	212.258		4515	0.669556	4515	0.648663	4515	0.637658		4515	0.651959	0.0162026	3		450.5	125.149		450.5	122.42		450.5	109.544		450.5	53.5723		450.5	57.4536		450.5	42.2253		450.5	0.131419
4525	337.366		4525	276.719		4525	274.207		4525	248.344		4525	212.991		4525	210.313		4525	0.669523	4525	0.652894	4525	0.631815		4525	0.651411	0.0188978	3		451.5	127.079		451.5	127.551		451.5	110.249		451.5	55.5025		451.5	62.5845		451.5	42.9296		451.5	0.136154
4535	338.713		4535	278.904		4535	273.995		4535	249.691		4535	215.175		4535	210.102		4535	0.673155	4535	0.659591	4535	0.63118		4535	0.654642	0.0214205	3		452.5	128.19		452.5	124.915		452.5	110.781		452.5	56.6131		452.5	59.9487		452.5	43.4615		452.5	0.138878
4545	338.884		4545	278.551		4545	274.29		4545	249.863		4545	214.822		4545	210.397		4545	0.673617	4545	0.658508	4545	0.632066		4545	0.654731	0.0210315	3		453.5	127.043		453.5	129.428		453.5	110.87		453.5	55.4664		453.5	64.4621		453.5	43.551		453.5	0.136065
4555	339.903		4555	277.273		4555	277.608		4555	250.881		4555	213.544		4555	213.715		4555	0.676363	4555	0.654589	4555	0.642034		4555	0.657662	0.0173695	3		454.5	126.763		454.5	133.013		454.5	111.14		454.5	55.1861		454.5	68.0468		454.5	43.8207		454.5	0.135378
4565	341.441		4565	276.361		4565	276.649		4565	252.42		4565	212.632		4565	212.755		4565	0.680511	4565	0.651797	4565	0.639151		4565	0.657153	0.0211937	3		455.5	122.456		455.5	122.653		455.5	109.488		455.5	50.8795		455.5	57.6865		455.5	42.1685		455.5	0.124813
4575	338.532		4575	278.155		4575	277.352		4575	249.51		4575	214.426		4575	213.458		4575	0.672667	4575	0.657293	4575	0.641264		4575	0.657074	0.0157024	3		456.5	126.649		456.5	126.218		456.5	113.945		456.5	55.0724		456.5	61.2521		456.5	46.6262		456.5	0.135099
4585	342.584		4585	279.029		4585	277.959		4585	253.563		4585	215.3		4585	214.065		4585	0.683592	4585	0.659975	4585	0.643087		4585	0.662218	0.0203453	3		457.5	129.207		457.5	135.525		457.5	115.897		457.5	57.6301		457.5	70.5591		457.5	48.5781		457.5	0.141373
4595	339.577		4595	277.702		4595	277.02		4595	250.555		4595	213.973		4595	213.126		4595	0.675484	4595	0.655906	4595	0.640267		4595	0.657219	0.0176453	3		458.5	127.465		458.5	127.142		458.5	111.017		458.5	55.8885		458.5	62.1756		458.5	43.6983		458.5	0.137101
4605	340.524		4605	278.126		4605	278.069		4605	251.502		4605	214.397		4605	214.176		4605	0.678037	4605	0.657205	4605	0.643419		4605	0.659554	0.017428	3		459.5	127.662		459.5	129.005		459.5	110.447		459.5	56.0851		459.5	64.0391		459.5	43.1279		459.5	0.137583
4615	337.178		4615	277.643		4615	276.626		4615	248.156		4615	213.914		4615	212.733		4615	0.669016	4615	0.655725	4615	0.639084		4615	0.654609	0.0149974	3		460.5	128.525		460.5	127.786		460.5	111.707		460.5	56.9486		460.5	62.8201		460.5	44.3875		460.5	0.139701
4625	342.693		4625	280.38		4625	277.071		4625	253.672		4625	216.651		4625	213.177		4625	0.683886	4625	0.664115	4625	0.640419		4625	0.662807	0.0217631	3		461.5	125.935		461.5	129.604		461.5	107.97		461.5	54.3582		461.5	64.638		461.5	40.6506		461.5	0.133347
4635	339.743		4635	277.053		4635	279.342		4635	250.721		4635	213.324		4635	215.448		4635	0.675931	4635	0.653915	4635	0.647241		4635	0.659029	0.0150131	3		462.5	123.702		462.5	130.486		462.5	114.615		462.5	52.1256		462.5	65.5198		462.5	47.2962		462.5	0.12787
4645	341.766		4645	278.1		4645	277.418		4645	252.744		4645	214.371		4645	213.525		4645	0.681386	4645	0.657125	4645	0.641463		4645	0.659991	0.020115	3		463.5	127.521		463.5	133.798		463.5	114.064		463.5	55.9447		463.5	68.8313		463.5	46.7446		463.5	0.137239
4655	343.606		4655	278.689		4655	278.688		4655	254.585		4655	214.96		4655	214.795		4655	0.686348	4655	0.658932	4655	0.645278		4655	0.663519	0.0209156	3		464.5	127.941		464.5	128.728		464.5	114.828		464.5	56.3642		464.5	63.7615		464.5	47.5092		464.5	0.138268
4665	339.943		4665	281.326		4665	282.465		4665	250.921		4665	217.597		4665	218.572		4665	0.67647	4665	0.667015	4665	0.656626		4665	0.666704	0.00992579	3		465.5	130.699		465.5	127.786		465.5	111.96		465.5	59.1227		465.5	62.8201		465.5	44.6412		465.5	0.145035
4675	344.477		4675	280.157		4675	277.829		4675	255.455		4675	216.428		4675	213.936		4675	0.688694	4675	0.663431	4675	0.642699		4675	0.664941	0.0230346	3		466.5	133.92		466.5	128.51		466.5	113.73		466.5	62.3434		466.5	63.5437		466.5	46.4108		466.5	0.152935
4685	340.516		4685	279.359		4685	281.688		4685	251.495		4685	215.63		4685	217.795		4685	0.678017	4685	0.660986	4685	0.654291		4685	0.664432	0.0122323	3		467.5	130.545		467.5	134.335		467.5	112.023		467.5	58.969		467.5	69.3691		467.5	44.7036		467.5	0.144658
4695	342.784		4695	280.612		4695	280.018		4695	253.762		4695	216.883		4695	216.125		4695	0.684129	4695	0.664825	4695	0.649274		4695	0.666076	0.0174613	3		468.5	123.795		468.5	131.037		468.5	113.819		468.5	52.2188		468.5	66.0703		468.5	46.5002		468.5	0.128099
4705	342.081		4705	282.124		4705	278.284		4705	253.06		4705	218.395		4705	214.391		4705	0.682236	4705	0.669461	4705	0.644064		4705	0.665254	0.0194308	3		469.5	130.869		469.5	129.423		469.5	108.765		469.5	59.2928		469.5	64.457		469.5	41.4461		469.5	0.145452
4715	347.108		4715	280.805		4715	281.402		4715	258.086		4715	217.076		4715	217.509		4715	0.695787	4715	0.665419	4715	0.653432		4715	0.671546	0.0218323	3		470.5	127.596		470.5	134.047		470.5	108.772		470.5	56.019		470.5	69.0804		470.5	41.4527		470.5	0.137421
4725	343.274		4725	283.39		4725	280.977		4725	254.252		4725	219.661		4725	217.083		4725	0.685451	4725	0.673343	4725	0.652154		4725	0.670316	0.0168537	3		471.5	127.162		471.5	131.94		471.5	113.305		471.5	55.5858		471.5	66.9738		471.5	45.9861		471.5	0.136358
4735	341.813		4735	284.415		4735	280.37		4735	252.792		4735	220.686		4735	216.477		4735	0.681514	4735	0.676485	4735	0.650331		4735	0.669443	0.0167415	3		472.5	128.291		472.5	133.642		472.5	109.725		472.5	56.7147		472.5	68.6755		472.5	42.4057		472.5	0.139127
4745	343.977		4745	286.372		4745	279.4		4745	254.956		4745	222.643		4745	215.506		4745	0.687347	4745	0.682483	4745	0.647415		4745	0.672415	0.0217865	3		473.5	129.521		473.5	134.286		473.5	114.453		473.5	57.9443		473.5	69.3199		473.5	47.1342		473.5	0.142144
4755	346.298		4755	282.722		4755	280.98		4755	257.276		4755	218.993		4755	217.087		4755	0.693603	4755	0.671295	4755	0.652164		4755	0.672354	0.0207397	3		474.5	132.562		474.5	135.412		474.5	114.155		474.5	60.986		474.5	70.4457		474.5	46.8357		474.5	0.149605
4765	340.93		4765	281.763		4765	279.341		4765	251.909		4765	218.034		4765	215.448		4765	0.679132	4765	0.668353	4765	0.64724		4765	0.664909	0.0162224	3		475.5	132.861		475.5	136.568		475.5	114.13		475.5	61.2844		475.5	71.602		475.5	46.8113		475.5	0.150338
4775	345.819		4775	284.982		4775	281.938		4775	256.798		4775	221.253		4775	218.044		4775	0.692314	4775	0.678222	4775	0.65504		4775	0.675192	0.0188208	3		476.5	128.787		476.5	134.306		476.5	118.687		476.5	57.2104		476.5	69.3403		476.5	51.3683		476.5	0.140344
4785	346.513		4785	281.486		4785	284.234		4785	257.492		4785	217.757		4785	220.341		4785	0.694185	4785	0.667506	4785	0.66194		4785	0.674544	0.0172357	3		477.5	135.613		477.5	134.452		477.5	112.989		477.5	64.0366		477.5	69.486		477.5	45.6699		477.5	0.157089
4795	343.831		4795	285.97		4795	285.693		4795	254.81		4795	222.241		4795	221.8		4795	0.686953	4795	0.681251	4795	0.666322		4795	0.678175	0.0106538	3		478.5	132.292		478.5	134.159		478.5	118.076		478.5	60.7151		478.5	69.193		478.5	50.7571		478.5	0.148941
4805	342.674		4805	281.803		4805	280.017		4805	253.653		4805	218.074		4805	216.123		4805	0.683834	4805	0.668477	4805	0.64927		4805	0.667194	0.0173175	3		479.5	133.79		479.5	130.883		479.5	111.107		479.5	62.2137		479.5	65.917		479.5	43.788		479.5	0.152617
4815	345.235		4815	281.535		4815	283.838		4815	256.214		4815	217.806		4815	219.945		4815	0.690739	4815	0.667657	4815	0.66075		4815	0.673049	0.0157048	3		480.5	130.1		480.5	137.863		480.5	120.117		480.5	58.5235		480.5	72.8965		480.5	52.7978		480.5	0.143565
4825	348.476		4825	283.388		4825	280.65		4825	259.455		4825	219.659		4825	216.757		4825	0.699476	4825	0.673336	4825	0.651173		4825	0.674662	0.0241788	3		481.5	130.989		481.5	133.68		481.5	114.753		481.5	59.4125		481.5	68.7142		481.5	47.4341		481.5	0.145746
4835	349.143		4835	284.299		4835	281.385		4835	260.122		4835	220.57		4835	217.492		4835	0.701275	4835	0.676127	4835	0.653381		4835	0.676928	0.0239568	3		482.5	132.502		482.5	133.32		482.5	118.422		482.5	60.9257		482.5	68.354		482.5	51.103		482.5	0.149458
4845	346.944		4845	283.136		4845	285.763		4845	257.922		4845	219.407		4845	221.869		4845	0.695344	4845	0.672563	4845	0.666532		4845	0.678146	0.0151961	3		483.5	132.221		483.5	132.672		483.5	118.741		483.5	60.6442		483.5	67.7055		483.5	51.4217		483.5	0.148767
4855	345.837		4855	281.149		4855	282.103		4855	256.815		4855	217.42		4855	218.209		4855	0.69236	4855	0.666471	4855	0.655536		4855	0.671456	0.0189114	3		484.5	131.593		484.5	133.465		484.5	117.786		484.5	60.0166		484.5	68.4989		484.5	50.467		484.5	0.147227
4865	343.523		4865	284.896		4865	283.147		4865	254.501		4865	221.167		4865	219.253		4865	0.686122	4865	0.677958	4865	0.658672		4865	0.674251	0.0140953	3		485.5	137.046		485.5	135.239		485.5	114.139		485.5	65.4697		485.5	70.2726		485.5	46.8204		485.5	0.160605
4875	350.705		4875	284.399		4875	284.925		4875	261.684		4875	220.67		4875	221.032		4875	0.705486	4875	0.676434	4875	0.664016		4875	0.681979	0.0212835	3		486.5	130.56		486.5	130.445		486.5	117.256		486.5	58.9838		486.5	65.4789		486.5	49.9371		486.5	0.144694
4885	346.448		4885	284.906		4885	285.603		4885	257.427		4885	221.177		4885	221.709		4885	0.694008	4885	0.677989	4885	0.666051		4885	0.67935	0.014028	3		487.5	136.301		487.5	139.034		487.5	117.95		487.5	64.7244		487.5	74.0675		487.5	50.6307		487.5	0.158776
4895	347.203		4895	284.83		4895	288.752		4895	258.182		4895	221.101		4895	224.858		4895	0.696044	4895	0.677755	4895	0.67551		4895	0.683103	0.0112629	3		488.5	134.833		488.5	140.539		488.5	118.073		488.5	63.2561		488.5	75.5724		488.5	50.754		488.5	0.155174
4905	347.062		4905	287.025		4905	284.342		4905	258.041		4905	223.296		4905	220.448		4905	0.695664	4905	0.684485	4905	0.662263		4905	0.680804	0.0170019	3		489.5	129.474		489.5	133.482		489.5	118.785		489.5	57.8974		489.5	68.5158		489.5	51.4662		489.5	0.142029
4915	347.549		4915	286.2		4915	284.41		4915	258.528		4915	222.471		4915	220.517		4915	0.696977	4915	0.681956	4915	0.662469		4915	0.680467	0.0173019	3		490.5	135.958		490.5	136.544		490.5	118.143		490.5	64.3811		490.5	71.5778		490.5	50.824		490.5	0.157934
4925	351.724		4925	283.151		4925	284.211		4925	262.703		4925	219.422		4925	220.318		4925	0.708233	4925	0.67261	4925	0.66187		4925	0.680904	0.0242685	3		491.5	136.27		491.5	136.65		491.5	114.923		491.5	64.6939		491.5	71.6842		491.5	47.6037		491.5	0.158701
4935	348.606		4935	286.74		4935	285.182		4935	259.585		4935	223.011		4935	221.289		4935	0.699827	4935	0.68361	4935	0.664788		4935	0.682741	0.0175357	3		492.5	135.202		492.5	135.534		492.5	122.73		492.5	63.6259		492.5	70.5681		492.5	55.4113		492.5	0.156081
4945	350.379		4945	287.107		4945	285.397		4945	261.358		4945	223.378		4945	221.503		4945	0.704606	4945	0.684735	4945	0.665432		4945	0.684924	0.0195879	3		493.5	134.305		493.5	135.303		493.5	114.791		493.5	62.7285		493.5	70.3367		493.5	47.4715		493.5	0.15388
4955	349.76		4955	285.75		4955	289.337		4955	260.739		4955	222.021		4955	225.443		4955	0.702937	4955	0.680577	4955	0.677269		4955	0.686928	0.0139632	3		494.5	129.415		494.5	137.491		494.5	116.095		494.5	57.8384		494.5	72.5251		494.5	48.7763		494.5	0.141884
4965	347.028		4965	288.953		4965	285.649		4965	258.006		4965	225.224		4965	221.756		4965	0.695571	4965	0.690395	4965	0.66619		4965	0.684052	0.0156839	3		495.5	133.488		495.5	139.002		495.5	113.371		495.5	61.9117		495.5	74.0363		495.5	46.0516		495.5	0.151876
4975	349.688		4975	285.013		4975	286.281		4975	260.667		4975	221.284		4975	222.387		4975	0.702744	4975	0.678316	4975	0.668087		4975	0.683049	0.0178064	3		496.5	138.182		496.5	134.524		496.5	120.114		496.5	66.6053		496.5	69.5574		496.5	52.7947		496.5	0.16339
4985	349.002		4985	286.825		4985	284.419		4985	259.981		4985	223.096		4985	220.526		4985	0.700894	4985	0.683872	4985	0.662495		4985	0.682421	0.0192409	3		497.5	140.894		497.5	137.051		497.5	119.069		497.5	69.3179		497.5	72.0849		497.5	51.7504		497.5	0.170044
4995	350.952		4995	288.172		4995	288.992		4995	261.931		4995	224.443		4995	225.099		4995	0.706152	4995	0.688	4995	0.676234		4995	0.690129	0.0150722	3		498.5	140.015		498.5	137.304		498.5	117.33		498.5	68.4387		498.5	72.3373		498.5	50.0114		498.5	0.167888
5005	350.49		5005	289.801		5005	286.752		5005	261.468		5005	226.072		5005	222.859		5005	0.704905	5005	0.692993	5005	0.669503		5005	0.689134	0.0180135	3		499.5	135.502		499.5	136.433		499.5	119.818		499.5	63.9256		499.5	71.467		499.5	52.4988		499.5	0.156817
5015	352.986		5015	287.829		5015	284.73		5015	263.964		5015	224.1		5015	220.837		5015	0.711633	5015	0.68695	5015	0.66343		5015	0.687338	0.024104	3		500.5	138.437		500.5	139.296		500.5	116.324		500.5	66.8601		500.5	74.3295		500.5	49.005		500.5	0.164015
5025	349.661		5025	284.705		5025	287.972		5025	260.639		5025	220.976		5025	224.078		5025	0.70267	5025	0.677374	5025	0.673168		5025	0.684404	0.0159578	3		501.5	133.438		501.5	144.085		501.5	118.747		501.5	61.8615		501.5	79.1193		501.5	51.4276		501.5	0.151753
5035	352.095		5035	286.711		5035	289.067		5035	263.073		5035	222.982		5035	225.173		5035	0.709231	5035	0.68352	5035	0.676458		5035	0.689736	0.0172485	3		502.5	132.416		502.5	137.483		502.5	119.661		502.5	60.8393		502.5	72.5167		502.5	52.3424		502.5	0.149246
5045	351.858		5045	289.499		5045	289.71		5045	262.836		5045	225.77		5045	225.816		5045	0.708593	5045	0.692069	5045	0.678389		5045	0.693017	0.0151242	3		503.5	134.958		503.5	136.465		503.5	117.972		503.5	63.3819		503.5	71.4991		503.5	50.653		503.5	0.155483
5055	351.813		5055	286.962		5055	289.304		5055	262.792		5055	223.234		5055	225.41		5055	0.708473	5055	0.684293	5055	0.677169		5055	0.689978	0.016408	3		504.5	138.849		504.5	141.355		504.5	114.699		504.5	67.2729		504.5	76.3893		504.5	47.3801		504.5	0.165028
5065	348.23		5065	287.326		5065	291.196		5065	259.208		5065	223.597		5065	227.302		5065	0.698812	5065	0.685406	5065	0.682853		5065	0.689024	0.00857223	3		505.5	140.898		505.5	140.862		505.5	117.823		505.5	69.3211		505.5	75.8956		505.5	50.5038		505.5	0.170052
5075	350.613		5075	290.238		5075	292.313		5075	261.592		5075	226.509		5075	228.419		5075	0.705237	5075	0.694334	5075	0.686209		5075	0.69526	0.00954756	3		506.5	138.3		506.5	139.04		506.5	123.289		506.5	66.7232		506.5	74.0742		506.5	55.9702		506.5	0.163679
5085	352.795		5085	289.732		5085	292.13		5085	263.774		5085	226.003		5085	228.237		5085	0.71112	5085	0.692782	5085	0.685661		5085	0.696521	0.0131349	3		507.5	134.645		507.5	140.022		507.5	115.478		507.5	63.0682		507.5	75.056		507.5	48.1593		507.5	0.154713
5095	351.818		5095	290.75		5095	288.59		5095	262.796		5095	227.021		5095	224.696		5095	0.708485	5095	0.695903	5095	0.675024		5095	0.693137	0.016901	3		508.5	134.772		508.5	137.99		508.5	118.091		508.5	63.1958		508.5	73.024		508.5	50.7717		508.5	0.155026
5105	351.161		5105	289.578		5105	288.974		5105	262.139		5105	225.849		5105	225.08		5105	0.706714	5105	0.692309	5105	0.676178		5105	0.691733	0.015276	3		509.5	133.063		509.5	142.025		509.5	124.316		509.5	61.4868		509.5	77.0586		509.5	56.9966		509.5	0.150834
5115	352.723		5115	289.55		5115	292.402		5115	263.701		5115	225.821		5115	228.508		5115	0.710924	5115	0.692224	5115	0.686476		5115	0.696542	0.012783	3		510.5	139.248		510.5	140.738		510.5	119.509		510.5	67.6713		510.5	75.7714		510.5	52.1897		510.5	0.166005
5125	356.198		5125	289.296		5125	291.502		5125	267.176		5125	225.567		5125	227.609		5125	0.720293	5125	0.691445	5125	0.683775		5125	0.698504	0.0192557	3		511.5	135.856		511.5	140.127		511.5	120.454		511.5	64.2793		511.5	75.1609		511.5	53.135		511.5	0.157684
5135	352.201		5135	288.12		5135	289.873		5135	263.18		5135	224.391		5135	225.979		5135	0.709519	5135	0.687841	5135	0.678879		5135	0.692079	0.0157537	3		512.5	139.774		512.5	145.461		512.5	120.131		512.5	68.1976		512.5	80.4944		512.5	52.8119		512.5	0.167296
5145	356.503		5145	291.151		5145	289.795		5145	267.482		5145	227.422		5145	225.901		5145	0.721116	5145	0.69713	5145	0.678644		5145	0.698964	0.0212956	3		513.5	142.739		513.5	137.464		513.5	119.544		513.5	71.162		513.5	72.4982		513.5	52.2253		513.5	0.174568
5155	351.869		5155	292.951		5155	292.277		5155	262.848		5155	229.222		5155	228.383		5155	0.708623	5155	0.702649	5155	0.6861		5155	0.699124	0.0116677	3		514.5	141.168		514.5	138.202		514.5	117.411		514.5	69.592		514.5	73.2357		514.5	50.0923		514.5	0.170717
5165	349.303		5165	290.242		5165	289.962		5165	260.282		5165	226.513		5165	226.068		5165	0.701705	5165	0.694345	5165	0.679146		5165	0.691732	0.0115041	3		515.5	135.592		515.5	135.845		515.5	119.198		515.5	64.0154		515.5	70.8789		515.5	51.8788		515.5	0.157037
5175	355.676		5175	293.839		5175	289.769		5175	266.655		5175	230.11		5175	225.876		5175	0.718886	5175	0.70537	5175	0.678568		5175	0.700941	0.0205209	3		516.5	138.855		516.5	141.308		516.5	118.763		516.5	67.2785		516.5	76.3422		516.5	51.4441		516.5	0.165042
5185	354.808		5185	291.735		5185	292.522		5185	265.787		5185	228.007		5185	228.628		5185	0.716546	5185	0.698924	5185	0.686836		5185	0.700769	0.0149408	3		517.5	138.973		517.5	140.845		517.5	117.269		517.5	67.397		517.5	75.8792		517.5	49.9499		517.5	0.165332
5195	354.93		5195	291.107		5195	290.202		5195	265.909		5195	227.378		5195	226.308		5195	0.716875	5195	0.696997	5195	0.679867		5195	0.697913	0.0185213	3		518.5	143.174		518.5	142.075		518.5	116.348		518.5	71.5975		518.5	77.1085		518.5	49.0285		518.5	0.175637
5205	354.918		5205	295.498		5205	288.814		5205	265.897		5205	231.769		5205	224.921		5205	0.716844	5205	0.710457	5205	0.675698		5205	0.701	0.0221433	3		519.5	140.856		519.5	141.298		519.5	119.522		519.5	69.2794		519.5	76.3315		519.5	52.2031		519.5	0.16995
5215	350.58		5215	294.083		5215	290.442		5215	261.559		5215	230.354		5215	226.549		5215	0.705149	5215	0.706121	5215	0.68059		5215	0.697286	0.014468	3		520.5	141.929		520.5	136.028		520.5	118.333		520.5	70.3525		520.5	71.0619		520.5	51.0138		520.5	0.172583
5225	352.755		5225	294.094		5225	293.226		5225	263.733		5225	230.365		5225	229.332		5225	0.711011	5225	0.706153	5225	0.688951		5225	0.702038	0.0115912	3		521.5	140.537		521.5	135.634		521.5	122.547		521.5	68.9609		521.5	70.668		521.5	55.2283		521.5	0.169169
5235	355.122		5235	295.911		5235	290.048		5235	266.101		5235	232.182		5235	226.154		5235	0.717393	5235	0.711722	5235	0.679405		5235	0.70284	0.0204925	3		522.5	138.019		522.5	142.566		522.5	124.01		522.5	66.4429		522.5	77.5996		522.5	56.6908		522.5	0.162992
5245	355.227		5245	292.811		5245	292.332		5245	266.205		5245	229.082		5245	228.439		5245	0.717675	5245	0.702221	5245	0.686267		5245	0.702054	0.0157048	3		523.5	140.774		523.5	140.53		523.5	122.579		523.5	69.1977		523.5	75.5638		523.5	55.26		523.5	0.16975
5255	356.575		5255	293.917		5255	292.258		5255	267.553		5255	230.188		5255	228.365		5255	0.72131	5255	0.70561	5255	0.686044		5255	0.704321	0.0176679	3		524.5	136.771		524.5	147.407		524.5	121.239		524.5	65.1947		524.5	82.4405		524.5	53.9203		524.5	0.15993
5265	355.98		5265	293.135		5265	295.722		5265	266.959		5265	229.406		5265	231.828		5265	0.719706	5265	0.703214	5265	0.69645		5265	0.706457	0.0119624	3		525.5	139.8		525.5	142.33		525.5	124.52		525.5	68.2234		525.5	77.3637		525.5	57.2005		525.5	0.16736
5275	358.202		5275	294.756		5275	294.166		5275	269.181		5275	231.027		5275	230.272		5275	0.725697	5275	0.708184	5275	0.691775		5275	0.708552	0.0169637	3		526.5	142.597		526.5	143.412		526.5	115.409		526.5	71.0208		526.5	78.4458		526.5	48.0896		526.5	0.174222
5285	359.899		5285	292.885		5285	293.48		5285	270.878		5285	229.156		5285	229.586		5285	0.730272	5285	0.702447	5285	0.689714		5285	0.707478	0.0207415	3		527.5	137.776		527.5	146.024		527.5	119.722		527.5	66.1999		527.5	81.0574		527.5	52.4034		527.5	0.162396
5295	353.157		5295	295.776		5295	297.26		5295	264.136		5295	232.047		5295	233.366		5295	0.712096	5295	0.711308	5295	0.701071		5295	0.708158	0.00615063	3		528.5	144.582		528.5	146.089		528.5	119.3		528.5	73.006		528.5	81.1223		528.5	51.9812		528.5	0.179092
5305	358.264		5305	293.258		5305	293.773		5305	269.242		5305	229.529		5305	229.879		5305	0.725863	5305	0.703592	5305	0.690595		5305	0.706683	0.0178361	3		529.5	140.321		529.5	143.8		529.5	115.174		529.5	68.7447		529.5	78.8338		529.5	47.8551		529.5	0.168639
5315	355.093		5315	294.554		5315	296.112		5315	266.072		5315	230.825		5315	232.218		5315	0.717315	5315	0.707563	5315	0.697621		5315	0.7075	0.00984722	3		530.5	144.156		530.5	144.599		530.5	121.741		530.5	72.5795		530.5	79.633		530.5	54.4218		530.5	0.178046
5325	356.989		5325	297.135		5325	296.669		5325	267.967		5325	233.406		5325	232.775		5325	0.722425	5325	0.715475	5325	0.699295		5325	0.712399	0.0118681	3		531.5	139.96		531.5	143.507		531.5	118.795		531.5	68.384		531.5	78.5409		531.5	51.4761		531.5	0.167754
5335	359.672		5335	297.881		5335	295.754		5335	270.65		5335	234.152		5335	231.861		5335	0.729659	5335	0.717762	5335	0.696548		5335	0.714656	0.0167725	3		532.5	141.257		532.5	149.265		532.5	125.113		532.5	69.6808		532.5	84.2988		532.5	57.7939		532.5	0.170935
5345	357.392		5345	295.173		5345	294.326		5345	268.371		5345	231.444		5345	230.432		5345	0.723513	5345	0.70946	5345	0.692256		5345	0.70841	0.0156546	3		533.5	139.789		533.5	141.369		533.5	123.344		533.5	68.2122		533.5	76.4025		533.5	56.0253		533.5	0.167332
5355	359.829		5355	292.572		5355	291.245		5355	270.808		5355	228.843		5355	227.351		5355	0.730083	5355	0.701488	5355	0.683		5355	0.704857	0.0237218	3		534.5	142.449		534.5	145.917		534.5	120.72		534.5	70.8725		534.5	80.9503		534.5	53.4007		534.5	0.173858
5365	361.496		5365	295.124		5365	292.673		5365	272.475		5365	231.395		5365	228.779		5365	0.734577	5365	0.70931	5365	0.68729		5365	0.710392	0.0236619	3		535.5	142.522		535.5	147.827		535.5	123.193		535.5	70.9458		535.5	82.8609		535.5	55.8742		535.5	0.174038
5375	358.115		5375	296.988		5375	294.814		5375	269.093		5375	233.259		5375	230.921		5375	0.725461	5375	0.715024	5375	0.693724		5375	0.711403	0.0161751	3		536.5	143.436		536.5	147.296		536.5	122.685		536.5	71.8596		536.5	82.3301		536.5	55.3664		536.5	0.17628
5385	362.746		5385	294.644		5385	294.727		5385	273.725		5385	230.915		5385	230.834		5385	0.737947	5385	0.707838	5385	0.693462		5385	0.713082	0.0227013	3		537.5	139.456		537.5	141.615		537.5	122.857		537.5	67.8795		537.5	76.649		537.5	55.5383		537.5	0.166516
5395	358.873		5395	296.379		5395	298.422		5395	269.851		5395	232.65		5395	234.529		5395	0.727505	5395	0.713158	5395	0.704563		5395	0.715075	0.0115905	3		538.5	140.585		538.5	148.13		538.5	119.637		538.5	69.0084		538.5	83.1634		538.5	52.3183		538.5	0.169285
5405	359.95		5405	296.739		5405	298.852		5405	270.928		5405	233.01		5405	234.958		5405	0.730409	5405	0.71426	5405	0.705852		5405	0.71684	0.0124799	3		539.5	141.233		539.5	145.808		539.5	124.709		539.5	69.6565		539.5	80.8418		539.5	57.3902		539.5	0.170875
5415	360.818		5415	295.828		5415	296.417		5415	271.797		5415	232.099		5415	232.523		5415	0.73275	5415	0.71147	5415	0.698538		5415	0.714253	0.0172752	3		540.5	136.103		540.5	140.548		540.5	125.207		540.5	64.5266		540.5	75.5815		540.5	57.8884		540.5	0.158291
5425	361.487		5425	295.8		5425	299.47		5425	272.466		5425	232.071		5425	235.576		5425	0.734553	5425	0.711383	5425	0.707709		5425	0.717882	0.0145543	3		541.5	147.605		541.5	146.748		541.5	128.552		541.5	76.0284		541.5	81.7814		541.5	61.2327		541.5	0.186506
5435	362.119		5435	294.95		5435	300.232		5435	273.098		5435	231.221		5435	236.339		5435	0.736257	5435	0.708777	5435	0.710001		5435	0.718345	0.0155242	3		542.5	143.336		542.5	148.222		542.5	122.918		542.5	71.7598		542.5	83.256		542.5	55.5994		542.5	0.176035
5445	359.478		5445	300.864		5445	299.352		5445	270.457		5445	237.135		5445	235.459		5445	0.729137	5445	0.726905	5445	0.707357		5445	0.721133	0.0119829	3		543.5	145.531		543.5	144.915		543.5	126.101		543.5	73.9547		543.5	79.9487		543.5	58.7823		543.5	0.181419
5455	364.924		5455	293.18		5455	295.749		5455	275.903		5455	229.451		5455	231.855		5455	0.743819	5455	0.70335	5455	0.696531		5455	0.714567	0.0255619	3		544.5	142.54		544.5	146.59		544.5	124.631		544.5	70.9637		544.5	81.6241		544.5	57.3116		544.5	0.174082
5465	361.073		5465	298.215		5465	296.369		5465	272.052		5465	234.486		5465	232.476		5465	0.733438	5465	0.718785	5465	0.698395		5465	0.716873	0.0175997	3		545.5	147.044		545.5	144.049		545.5	130.21		545.5	75.4674		545.5	79.0827		545.5	62.8906		545.5	0.18513
5475	360.063		5475	297.313		5475	297.221		5475	271.042		5475	233.584		5475	233.328		5475	0.730714	5475	0.716021	5475	0.700955		5475	0.715897	0.0148797	3		546.5	143.668		546.5	146.246		546.5	123.374		546.5	72.0911		546.5	81.2799		546.5	56.0545		546.5	0.176848
5485	360.088		5485	298.969		5485	298.283		5485	271.066		5485	235.24		5485	234.39		5485	0.73078	5485	0.721096	5485	0.704146		5485	0.718674	0.0134812	3		547.5	143.07		547.5	146.282		547.5	125.905		547.5	71.4937		547.5	81.3162		547.5	58.5858		547.5	0.175382
5495	362.509		5495	295.641		5495	297.399		5495	273.488		5495	231.912		5495	233.505		5495	0.737308	5495	0.710895	5495	0.701488		5495	0.716564	0.0185708	3		548.5	143.84		548.5	146.313		548.5	127.586		548.5	72.264		548.5	81.3471		548.5	60.267		548.5	0.177272
5505	362.615		5505	297.849		5505	299.652		5505	273.594		5505	234.12		5505	235.759		5505	0.737594	5505	0.717662	5505	0.708257		5505	0.721171	0.0149796	3		549.5	139.011		549.5	149.13		549.5	125.077		549.5	67.4348		549.5	84.1639		549.5	57.7575		549.5	0.165425
5515	365.353		5515	298.474		5515	298.231		5515	276.331		5515	234.745		5515	234.337		5515	0.744975	5515	0.71958	5515	0.703987		5515	0.722847	0.0206882	3		550.5	147.933		550.5	145.781		550.5	119.569		550.5	76.3569		550.5	80.8148		550.5	52.2499		550.5	0.187312
5525	361.931		5525	298.07		5525	299.26		5525	272.91		5525	234.341		5525	235.367		5525	0.73575	5525	0.718341	5525	0.70708		5525	0.72039	0.0144444	3		551.5	143.17		551.5	152.624		551.5	127.906		551.5	71.5933		551.5	87.6575		551.5	60.5866		551.5	0.175626
5535	362.633		5535	300.863		5535	297.82		5535	273.611		5535	237.134		5535	233.927		5535	0.737641	5535	0.726904	5535	0.702755		5535	0.722433	0.0178677	3		552.5	145.595		552.5	149.178		552.5	125.842		552.5	74.0189		552.5	84.2117		552.5	58.5229		552.5	0.181577
5545	360.741		5545	294.666		5545	300.866		5545	271.72		5545	230.937		5545	236.973		5545	0.732541	5545	0.707906	5545	0.711905		5545	0.717451	0.0132209	3		553.5	147.209		553.5	149.954		553.5	123.453		553.5	75.6326		553.5	84.9875		553.5	56.1342		553.5	0.185535
5555	362.944		5555	300.51		5555	300.739		5555	273.923		5555	236.781		5555	236.845		5555	0.738481	5555	0.72582	5555	0.711521		5555	0.725274	0.013488	3		554.5	140.533		554.5	150.487		554.5	124.628		554.5	68.9564		554.5	85.5211		554.5	57.3091		554.5	0.169158
5565	362.192		5565	301.305		5565	300.055		5565	273.171		5565	237.576		5565	236.161		5565	0.736454	5565	0.728258	5565	0.709466		5565	0.724726	0.0138359	3		555.5	144.404		555.5	150.009		555.5	121.994		555.5	72.8276		555.5	85.0429		555.5	54.6753		555.5	0.178654
5575	366.094		5575	300.868		5575	296.578		5575	277.073		5575	237.139		5575	232.685		5575	0.746974	5575	0.726919	5575	0.699024		5575	0.724305	0.0240816	3		556.5	148.406		556.5	148.61		556.5	126.583		556.5	76.83		556.5	83.6441		556.5	59.2643		556.5	0.188473
5585	360.235		5585	301.67		5585	298.332		5585	271.214		5585	237.941		5585	234.439		5585	0.731178	5585	0.729376	5585	0.704293		5585	0.721616	0.015029	3		557.5	142.947		557.5	146.975		557.5	121.255		557.5	71.3705		557.5	82.0085		557.5	53.9357		557.5	0.17508
5595	362.721		5595	299.428		5595	303.488		5595	273.7		5595	235.7		5595	239.595		5595	0.73788	5595	0.722505	5595	0.719782		5595	0.726723	0.0097582	3		558.5	150.227		558.5	145.619		558.5	127.053		558.5	78.6507		558.5	80.6532		558.5	59.7344		558.5	0.192939
5605	363.53		5605	302.562		5605	300.621		5605	274.509		5605	238.833		5605	236.728		5605	0.740061	5605	0.732112	5605	0.711169		5605	0.727781	0.014925	3		559.5	150.59		559.5	145.384		559.5	124.961		559.5	79.0139		559.5	80.4178		559.5	57.6419		559.5	0.19383
5615	364.519		5615	298.346		5615	298.257		5615	275.498		5615	234.617		5615	234.363		5615	0.742727	5615	0.719186	5615	0.704065		5615	0.721993	0.0194833	3		560.5	146.519		560.5	144.811		560.5	126.323		560.5	74.9426		560.5	79.8447		560.5	59.004		560.5	0.183842
5625	361.814		5625	298.986		5625	300.332		5625	272.792		5625	235.257		5625	236.439		5625	0.735433	5625	0.721149	5625	0.710301		5625	0.722294	0.0126055	3		561.5	146.355		561.5	149.132		561.5	125.36		561.5	74.778		561.5	84.1662		561.5	58.0408		561.5	0.183439
5635	363.809		5635	301.263		5635	302.305		5635	274.787		5635	237.534		5635	238.411		5635	0.740812	5635	0.72813	5635	0.716226		5635	0.728389	0.0122949	3		562.5	150.992		562.5	155.346		562.5	124.353		562.5	79.4155		562.5	90.3799		562.5	57.0343		562.5	0.194815
5645	363.437		5645	299.913		5645	299.575		5645	274.416		5645	236.184		5645	235.681		5645	0.73981	5645	0.723991	5645	0.708025		5645	0.723942	0.0158923	3		563.5	153.732		563.5	153.743		563.5	126.024		563.5	82.1554		563.5	88.777		563.5	58.705		563.5	0.201537
5655	364.872		5655	302.634		5655	298.267		5655	275.851		5655	238.905		5655	234.374		5655	0.743679	5655	0.732332	5655	0.704097		5655	0.726703	0.0203825	3		564.5	151.981		564.5	152.149		564.5	126.619		564.5	80.404		564.5	87.1827		564.5	59.2999		564.5	0.19724
5665	365.174		5665	304.345		5665	301.883		5665	276.152		5665	240.616		5665	237.989		5665	0.744492	5665	0.737575	5665	0.714958		5665	0.732342	0.0154465	3		565.5	149.809		565.5	147.05		565.5	123.434		565.5	78.2323		565.5	82.0841		565.5	56.1153		565.5	0.191913
5675	365.885		5675	300.813		5675	303.904		5675	276.864		5675	237.084		5675	240.01		5675	0.74641	5675	0.726751	5675	0.721031		5675	0.731397	0.0133122	3		566.5	149.457		566.5	145.595		566.5	125.403		566.5	77.8805		566.5	80.629		566.5	58.084		566.5	0.19105
5685	365.459		5685	301.18		5685	302.505		5685	276.438		5685	237.451		5685	238.612		5685	0.745262	5685	0.727874	5685	0.716829		5685	0.729988	0.0143337	3		567.5	148.463		567.5	151.61		567.5	124.542		567.5	76.8862		567.5	86.6439		567.5	57.2232		567.5	0.18861
5695	364.652		5695	301.207		5695	300.573		5695	275.631		5695	237.478		5695	236.679		5695	0.743087	5695	0.727956	5695	0.711023		5695	0.727355	0.0160401	3		568.5	153.812		568.5	156.959		568.5	120.069		568.5	82.2356		568.5	91.9925		568.5	52.7501		568.5	0.201733
5705	365.198		5705	302.766		5705	301.408		5705	276.177		5705	239.037		5705	237.515		5705	0.744557	5705	0.732736	5705	0.713533		5705	0.730276	0.0156578	3		569.5	148.765		569.5	154.025		569.5	122.245		569.5	77.1888		569.5	89.0587		569.5	54.9261		569.5	0.189353
5715	366.001		5715	301.918		5715	301.034		5715	276.979		5715	238.189		5715	237.141		5715	0.746721	5715	0.730135	5715	0.71241		5715	0.729756	0.0171585	3		570.5	144.805		570.5	147.833		570.5	123.132		570.5	73.2283		570.5	82.8668		570.5	55.8125		570.5	0.179637
5725	364.193		5725	300.929		5725	302.299		5725	275.171		5725	237.201		5725	238.405		5725	0.741847	5725	0.727107	5725	0.716208		5725	0.728387	0.0128675	3		571.5	149.978		571.5	156.302		571.5	125.656		571.5	78.4012		571.5	91.3355		571.5	58.3372		571.5	0.192327
5735	362.595		5735	304.252		5735	300.477		5735	273.574		5735	240.523		5735	236.584		5735	0.73754	5735	0.737292	5735	0.710736		5735	0.728523	0.0154043	3		572.5	146.872		572.5	151.193		572.5	126.631		572.5	75.2953		572.5	86.2271		572.5	59.3119		572.5	0.184708
5745	370.296		5745	301.67		5745	302.88		5745	281.275		5745	237.941		5745	238.986		5745	0.758302	5745	0.729377	5745	0.717954		5745	0.735211	0.0207974	3		573.5	149.504		573.5	153.709		573.5	126.572		573.5	77.9276		573.5	88.7428		573.5	59.2528		573.5	0.191165
5755	365.218		5755	299.938		5755	304.281		5755	276.196		5755	236.209		5755	240.387		5755	0.744611	5755	0.724068	5755	0.722163		5755	0.730281	0.0124467	3		574.5	149.27		574.5	154.741		574.5	124.127		574.5	77.6931		574.5	89.7748		574.5	56.8083		574.5	0.19059
5765	369.083		5765	303.792		5765	305.416		5765	280.062		5765	240.063		5765	241.523		5765	0.755032	5765	0.735881	5765	0.725574		5765	0.738829	0.0149485	3		575.5	147.937		575.5	157.56		575.5	123.457		575.5	76.3603		575.5	92.5939		575.5	56.1382		575.5	0.18732
5775	368.556		5775	303.161		5775	302.541		5775	279.535		5775	239.432		5775	238.648		5775	0.753611	5775	0.733947	5775	0.716937		5775	0.734832	0.0183533	3		576.5	154.326		576.5	154.612		576.5	123.968		576.5	82.7499		576.5	89.646		576.5	56.649		576.5	0.202995
5785	368.311		5785	302.717		5785	305.489		5785	279.29		5785	238.988		5785	241.595		5785	0.75295	5785	0.732584	5785	0.725791		5785	0.737108	0.014133	3		577.5	147.025		577.5	153.424		577.5	133.044		577.5	75.4489		577.5	88.4582		577.5	65.7249		577.5	0.185085
5795	368.018		5795	302.648		5795	305.033		5795	278.996		5795	238.919		5795	241.14		5795	0.75216	5795	0.732373	5795	0.724423		5795	0.736318	0.0142832	3		578.5	151.563		578.5	150.353		578.5	124.862		578.5	79.9862		578.5	85.3867		578.5	57.5433		578.5	0.196215
5805	371.012		5805	303.351		5805	302.181		5805	281.99		5805	239.622		5805	238.288		5805	0.760231	5805	0.734529	5805	0.715855		5805	0.736872	0.0222805	3		579.5	146.444		579.5	152.496		579.5	125.169		579.5	74.8674		579.5	87.53		579.5	57.8501		579.5	0.183658
5815	371.051		5815	302.515		5815	306.167		5815	282.03		5815	238.786		5815	242.273		5815	0.760337	5815	0.731968	5815	0.727828		5815	0.740044	0.0176954	3		580.5	150.53		580.5	151.446		580.5	122.168		580.5	78.9532		580.5	86.4801		580.5	54.849		580.5	0.193681
5825	365.883		5825	307.237		5825	305.25		5825	276.861		5825	243.508		5825	241.357		5825	0.746403	5825	0.746441	5825	0.725075		5825	0.739306	0.0123252	3		581.5	147.107		581.5	155.557		581.5	124.512		581.5	75.5302		581.5	90.5912		581.5	57.1932		581.5	0.185284
5835	369.203		5835	307.751		5835	304.976		5835	280.182		5835	244.022		5835	241.083		5835	0.755356	5835	0.748017	5835	0.724252		5835	0.742541	0.0162589	3		582.5	151.024		582.5	152.811		582.5	127.725		582.5	79.4474		582.5	87.8447		582.5	60.4063		582.5	0.194893
5845	367.602		5845	309.491		5845	305.394		5845	278.581		5845	245.762		5845	241.5		5845	0.751038	5845	0.75335	5845	0.725506		5845	0.743298	0.015452	3		583.5	152.084		583.5	157.882		583.5	129.649		583.5	80.5074		583.5	92.9158		583.5	62.3301		583.5	0.197494
5855	368.948		5855	305.113		5855	307.333		5855	279.927		5855	241.384		5855	243.44		5855	0.754667	5855	0.739932	5855	0.731333		5855	0.741977	0.0118008	3		584.5	147.162		584.5	154.836		584.5	130.966		584.5	75.5854		584.5	89.8693		584.5	63.6467		584.5	0.185419
5865	368.724		5865	304.058		5865	308.369		5865	279.702		5865	240.329		5865	244.476		5865	0.754062	5865	0.736696	5865	0.734445		5865	0.741734	0.0107354	3		585.5	153.616		585.5	152.928		585.5	131.082		585.5	82.0399		585.5	87.962		585.5	63.7632		585.5	0.201253
5875	369.653		5875	306.902		5875	303.384		5875	280.631		5875	243.173		5875	239.49		5875	0.756567	5875	0.745414	5875	0.719468		5875	0.740483	0.0190346	3		586.5	153.893		586.5	160.347		586.5	129.719		586.5	82.3165		586.5	95.3812		586.5	62.3998		586.5	0.201932
5885	367.989		5885	302.549		5885	306.622		5885	278.968		5885	238.82		5885	242.729		5885	0.752083	5885	0.732072	5885	0.729198		5885	0.737784	0.0124661	3		587.5	151.076		587.5	152.207		587.5	120.944		587.5	79.4994		587.5	87.2411		587.5	53.6253		587.5	0.195021
5895	373.713		5895	307.486		5895	307.862		5895	284.692		5895	243.757		5895	243.968		5895	0.767514	5895	0.747203	5895	0.732921		5895	0.749213	0.0173839	3		588.5	155.181		588.5	159.98		588.5	129.244		588.5	83.6042		588.5	95.0139		588.5	61.9251		588.5	0.20509
5905	372.806		5905	305.338		5905	307.329		5905	283.785		5905	241.609		5905	243.436		5905	0.765069	5905	0.740621	5905	0.73132		5905	0.74567	0.017432	3		589.5	154.064		589.5	155.568		589.5	131.771		589.5	82.4875		589.5	90.6019		589.5	64.4524		589.5	0.202351
5915	368.338		5915	307.645		5915	309.386		5915	279.316		5915	243.916		5915	245.493		5915	0.753022	5915	0.747693	5915	0.737501		5915	0.746072	0.00788661	3		590.5	150.61		590.5	155.031		590.5	123.656		590.5	79.0337		590.5	90.0651		590.5	56.3374		590.5	0.193878
5925	370.058		5925	305.911		5925	306.986		5925	281.036		5925	242.182		5925	243.093		5925	0.757658	5925	0.742375	5925	0.730291		5925	0.743442	0.013715	3		591.5	155.69		591.5	153.162		591.5	129.57		591.5	84.1138		591.5	88.1954		591.5	62.2514		591.5	0.206341
5935	373.485		5935	304.745		5935	307.521		5935	284.463		5935	241.016		5935	243.627		5935	0.766898	5935	0.738804	5935	0.731896		5935	0.745866	0.0185388	3		592.5	148.853		592.5	157.267		592.5	130.988		592.5	77.2763		592.5	92.301		592.5	63.6692		592.5	0.189567
5945	368.117		5945	302.507		5945	308.805		5945	279.095		5945	238.779		5945	244.911		5945	0.752426	5945	0.731944	5945	0.735753		5945	0.740041	0.0108936	3		593.5	156.679		593.5	157.436		593.5	134.517		593.5	85.103		593.5	92.4694		593.5	67.1978		593.5	0.208767
5955	368.634		5955	308.877		5955	307.412		5955	279.613		5955	245.148		5955	243.519		5955	0.75382	5955	0.751467	5955	0.73157		5955	0.745619	0.0122235	3		594.5	148.963		594.5	158.087		594.5	127.228		594.5	77.3868		594.5	93.1205		594.5	59.9087		594.5	0.189839
5965	373.392		5965	307.512		5965	308.419		5965	284.371		5965	243.783		5965	244.526		5965	0.766649	5965	0.747284	5965	0.734596		5965	0.74951	0.016142	3		595.5	150.594		595.5	162.855		595.5	127.767		595.5	79.0173		595.5	97.8883		595.5	60.4476		595.5	0.193838
5975	367.311		5975	306.25		5975	307.034		5975	278.29		5975	242.521		5975	243.14		5975	0.750255	5975	0.743417	5975	0.730433		5975	0.741368	0.0100684	3		596.5	145.761		596.5	157.151		596.5	125.178		596.5	74.1843		596.5	92.1845		596.5	57.8588		596.5	0.181982
5985	372.459		5985	305.707		5985	310.477		5985	283.438		5985	241.978		5985	246.584		5985	0.764133	5985	0.741752	5985	0.740778		5985	0.748888	0.0132121	3		597.5	151.47		597.5	160.024		597.5	127.026		597.5	79.8939		597.5	95.0577		597.5	59.707		597.5	0.195989
5995	371.438		5995	310.441		5995	304.501		5995	282.417		5995	246.712		5995	240.608		5995	0.761381	5995	0.756262	5995	0.722825		5995	0.746823	0.0209396	3		598.5	149.067		598.5	161.069		598.5	127.347		598.5	77.4901		598.5	96.1032		598.5	60.0278		598.5	0.190092
6005	372.352		6005	308.69		6005	309.065		6005	283.331		6005	244.961		6005	245.172		6005	0.763845	6005	0.750895	6005	0.736536		6005	0.750425	0.013661	3		599.5	153.763		599.5	162.996		599.5	127.307		599.5	82.1861		599.5	98.0295		599.5	59.9877		599.5	0.201612
6015	373.718		6015	308.405		6015	310.777		6015	284.696		6015	244.676		6015	246.883		6015	0.767526	6015	0.750022	6015	0.741677		6015	0.753075	0.0131923	3		600.5	152.743		600.5	161.671		600.5	129.015		600.5	81.166		600.5	96.7044		600.5	61.696		600.5	0.199109
6025	375.088		6025	304.821		6025	308.531		6025	286.066		6025	241.092		6025	244.637		6025	0.771219	6025	0.739036	6025	0.73493		6025	0.748395	0.0198726	3		601.5	150.783		601.5	157.599		601.5	134.803		601.5	79.2061		601.5	92.6326		601.5	67.4835		601.5	0.194301
6035	374.198		6035	305.758		6035	307.758		6035	285.176		6035	242.029		6035	243.864		6035	0.76882	6035	0.741909	6035	0.732608		6035	0.747779	0.018806	3		602.5	158.341		602.5	161.311		602.5	132.918		602.5	86.7641		602.5	96.3444		602.5	65.599		602.5	0.212842
6045	372.992		6045	306.666		6045	309.031		6045	283.971		6045	242.937		6045	245.138		6045	0.765571	6045	0.744692	6045	0.736434		6045	0.748899	0.0150173	3		603.5	155.338		603.5	159.127		603.5	132.535		603.5	83.7616		603.5	94.1605		603.5	65.216		603.5	0.205477
6055	372.762		6055	310.341		6055	309.008		6055	283.74		6055	246.612		6055	245.114		6055	0.764949	6055	0.755957	6055	0.736363		6055	0.752423	0.0146171	3		604.5	153.011		604.5	165.16		604.5	132.029		604.5	81.4341		604.5	100.194		604.5	64.71		604.5	0.199767
6065	368.618		6065	307.468		6065	308.413		6065	279.597		6065	243.739		6065	244.519		6065	0.753778	6065	0.74715	6065	0.734575		6065	0.745168	0.00975373	3		605.5	156.098		605.5	166.81		605.5	130.498		605.5	84.5211		605.5	101.843		605.5	63.1788		605.5	0.20734
6075	374.014		6075	306.411		6075	308.811		6075	284.993		6075	242.682		6075	244.918		6075	0.768326	6075	0.743908	6075	0.735772		6075	0.749335	0.0169416	3		606.5	156.286		606.5	158.721		606.5	134.578		606.5	84.7094		606.5	93.7547		606.5	67.2586		606.5	0.207802
6085	371.649		6085	307.991		6085	309.95		6085	282.627		6085	244.262		6085	246.056		6085	0.761948	6085	0.748752	6085	0.739193		6085	0.749964	0.0114255	3		607.5	149.747		607.5	158.481		607.5	130.546		607.5	78.1704		607.5	93.5151		607.5	63.2274		607.5	0.191761
6095	373.498		6095	309.442		6095	308.536		6095	284.477		6095	245.713		6095	244.642		6095	0.766934	6095	0.753201	6095	0.734945		6095	0.751693	0.0160476	3		608.5	156.488		608.5	162.974		608.5	134.062		608.5	84.9112		608.5	98.0079		608.5	66.7433		608.5	0.208297
6105	370.73		6105	307.216		6105	311.652		6105	281.708		6105	243.487		6105	247.758		6105	0.75947	6105	0.746376	6105	0.744306		6105	0.750051	0.00822266	3		609.5	154.152		609.5	162.288		609.5	129.666		609.5	82.5754		609.5	97.3221		609.5	62.3471		609.5	0.202567
6115	373.971		6115	311.167		6115	312.029		6115	284.95		6115	247.438		6115	248.136		6115	0.768209	6115	0.758488	6115	0.74544		6115	0.757379	0.0114251	3		610.5	154.163		610.5	155.959		610.5	129.887		610.5	82.5862		610.5	90.9928		610.5	62.5681		610.5	0.202593
6125	375.177		6125	313.34		6125	314.039		6125	286.156		6125	249.611		6125	250.146		6125	0.771461	6125	0.765149	6125	0.751479		6125	0.762697	0.0102142	3		611.5	155.021		611.5	162.119		611.5	130.603		611.5	83.4447		611.5	97.1527		611.5	63.2837		611.5	0.204699
6135	377.013		6135	309.132		6135	311.538		6135	287.992		6135	245.403		6135	247.645		6135	0.77641	6135	0.752249	6135	0.743966		6135	0.757542	0.0168574	3		612.5	150.075		612.5	168.806		612.5	129.649		612.5	78.4985		612.5	103.84		612.5	62.3302		612.5	0.192566
6145	372.452		6145	307.993		6145	310.893		6145	283.431		6145	244.264		6145	247		6145	0.764114	6145	0.748759	6145	0.742028		6145	0.751634	0.0113197	3		613.5	153.42		613.5	159.009		613.5	130.127		613.5	81.843		613.5	94.043		613.5	62.8082		613.5	0.20077
6155	374.075		6155	310.342		6155	310.873		6155	285.054		6155	246.613		6155	246.98		6155	0.768489	6155	0.755959	6155	0.741968		6155	0.755472	0.0132673	3		614.5	153.968		614.5	158.133		614.5	129.045		614.5	82.3912		614.5	93.1669		614.5	61.7261		614.5	0.202115
6165	374.736		6165	310.594		6165	309.947		6165	285.715		6165	246.865		6165	246.054		6165	0.770272	6165	0.756731	6165	0.739186		6165	0.755397	0.0155859	3		615.5	154.682		615.5	163.704		615.5	132.611		615.5	83.1052		615.5	98.7374		615.5	65.2916		615.5	0.203866
6175	373.79		6175	311.229		6175	311.206		6175	284.769		6175	247.5		6175	247.312		6175	0.767722	6175	0.758679	6175	0.742967		6175	0.756456	0.0125265	3		616.5	156.008		616.5	165.869		616.5	131.619		616.5	84.432		616.5	100.903		616.5	64.2997		616.5	0.207121
6185	372.821		6185	311.208		6185	306.679		6185	283.799		6185	247.479		6185	242.785		6185	0.765107	6185	0.758614	6185	0.729366		6185	0.751029	0.0190396	3		617.5	155.647		617.5	166.016		617.5	131.734		617.5	84.0708		617.5	101.05		617.5	64.4146		617.5	0.206235
6195	376.364		6195	311.267		6195	310.874		6195	287.343		6195	247.538		6195	246.98		6195	0.77466	6195	0.758796	6195	0.74197		6195	0.758475	0.0163477	3		618.5	156.249		618.5	162.685		618.5	133.111		618.5	84.6728		618.5	97.719		618.5	65.7922		618.5	0.207712
6205	374.955		6205	309.204		6205	313.682		6205	285.934		6205	245.475		6205	249.789		6205	0.770862	6205	0.752471	6205	0.750406		6205	0.757913	0.0112616	3		619.5	160.926		619.5	159.161		619.5	131.398		619.5	89.3496		619.5	94.1945		619.5	64.0788		619.5	0.219185
6215	377.066		6215	311.596		6215	313.198		6215	288.044		6215	247.867		6215	249.305		6215	0.776552	6215	0.759802	6215	0.748952		6215	0.761769	0.0139049	3		620.5	153.831		620.5	166.755		620.5	130.776		620.5	82.2549		620.5	101.789		620.5	63.4567		620.5	0.201781
6225	378.047		6225	311.857		6225	311.676		6225	289.026		6225	248.128		6225	247.783		6225	0.779197	6225	0.760604	6225	0.74438		6225	0.761394	0.0174219	3		621.5	159.035		621.5	162.617		621.5	127.823		621.5	87.4585		621.5	97.6503		621.5	60.5044		621.5	0.214545
6235	377.588		6235	308.696		6235	312.304		6235	288.566		6235	244.967		6235	248.411		6235	0.777959	6235	0.750912	6235	0.746266		6235	0.758379	0.0171152	3		622.5	152.598		622.5	169.859		622.5	132.104		622.5	81.0217		622.5	104.893		622.5	64.7852		622.5	0.198755
6245	375.056		6245	312.513		6245	314.873		6245	286.035		6245	248.784		6245	250.979		6245	0.771134	6245	0.762615	6245	0.753983		6245	0.762577	0.00857549	3		623.5	154.451		623.5	163.955		623.5	129.976		623.5	82.8744		623.5	98.9891		623.5	62.6572		623.5	0.2033
6255	377.31		6255	309.254		6255	308.277		6255	288.288		6255	245.525		6255	244.384		6255	0.77721	6255	0.752623	6255	0.734168		6255	0.754667	0.0215937	3		624.5	155.297		624.5	159.277		624.5	132.302		624.5	83.7203		624.5	94.3106		624.5	64.9827		624.5	0.205375
6265	374.459		6265	308.791		6265	310.749		6265	285.438		6265	245.062		6265	246.855		6265	0.769525	6265	0.751205	6265	0.741594		6265	0.754108	0.0141901	3		625.5	161.702		625.5	168.46		625.5	131.156		625.5	90.1257		625.5	103.494		625.5	63.8368		625.5	0.221089
6275	377.287		6275	314.624		6275	311.947		6275	288.266		6275	250.895		6275	248.054		6275	0.777149	6275	0.769086	6275	0.745194		6275	0.76381	0.0166183	3		626.5	156.042		626.5	167.894		626.5	131.914		626.5	84.4654		626.5	102.928		626.5	64.595		626.5	0.207203
6285	375.809		6285	308.484		6285	315.015		6285	286.788		6285	244.755		6285	251.121		6285	0.773165	6285	0.750265	6285	0.754409		6285	0.75928	0.0122023	3		627.5	159.223		627.5	164.767		627.5	137.255		627.5	87.6462		627.5	99.8012		627.5	69.9356		627.5	0.215006
6295	372.246		6295	313.814		6295	314.328		6295	283.224		6295	250.085		6295	250.435		6295	0.763558	6295	0.766602	6295	0.752346		6295	0.760835	0.00750764	3		628.5	155.304		628.5	165.137		628.5	134.515		628.5	83.7274		628.5	100.171		628.5	67.1961		628.5	0.205393
6305	379.943		6305	313.533		6305	316.989		6305	290.921		6305	249.804		6305	253.096		6305	0.784308	6305	0.765742	6305	0.760341		6305	0.770131	0.0125715	3		629.5	159.072		629.5	164.807		629.5	131.197		629.5	87.4955		629.5	99.8403		629.5	63.8775		629.5	0.214636
6315	375.822		6315	307.568		6315	314.552		6315	286.801		6315	243.839		6315	250.659		6315	0.7732	6315	0.747456	6315	0.75302		6315	0.757892	0.0135456	3		630.5	153.709		630.5	165.602		630.5	139.432		630.5	82.132		630.5	100.636		630.5	72.113		630.5	0.201479
6325	379.298		6325	313.794		6325	315.227		6325	290.276		6325	250.065		6325	251.333		6325	0.782569	6325	0.766542	6325	0.755047		6325	0.768053	0.0138233	3		631.5	155.654		631.5	169.46		631.5	136.463		631.5	84.0772		631.5	104.494		631.5	69.1441		631.5	0.206251
6335	375.336		6335	313.959		6335	312.996		6335	286.315		6335	250.23		6335	249.102		6335	0.771889	6335	0.767048	6335	0.748344		6335	0.762427	0.0124338	3		632.5	160.954		632.5	169.068		632.5	136.635		632.5	89.3775		632.5	104.102		632.5	69.3158		632.5	0.219253
6345	379.026		6345	315.236		6345	313.333		6345	290.005		6345	251.507		6345	249.44		6345	0.781838	6345	0.77096	6345	0.749357		6345	0.767385	0.0165328	3		633.5	154.041		633.5	171.607		633.5	139.021		633.5	82.4645		633.5	106.641		633.5	71.7024		633.5	0.202295
6355	375.651		6355	316.388		6355	315.392		6355	286.629		6355	252.659		6355	251.499		6355	0.772737	6355	0.774493	6355	0.755544		6355	0.767591	0.0104706	3		634.5	156.494		634.5	177.428		634.5	138.594		634.5	84.9171		634.5	112.462		634.5	71.2751		634.5	0.208311
6365	379.447		6365	311.799		6365	317.049		6365	290.426		6365	248.07		6365	253.156		6365	0.782973	6365	0.760426	6365	0.760521		6365	0.767973	0.0129901	3		635.5	154.635		635.5	172.167		635.5	138.122		635.5	83.0584		635.5	107.201		635.5	70.8032		635.5	0.203752
6375	380.082		6375	311.677		6375	314.754		6375	291.06		6375	247.948		6375	250.86		6375	0.784683	6375	0.760052	6375	0.753625		6375	0.76612	0.016394	3		636.5	158.364		636.5	165.361		636.5	133.71		636.5	86.7875		636.5	100.395		636.5	66.3907		636.5	0.212899
6385	379.803		6385	313.691		6385	314.928		6385	290.782		6385	249.962		6385	251.035		6385	0.783933	6385	0.766225	6385	0.75415		6385	0.768103	0.01498	3		637.5	158.111		637.5	168.951		637.5	139.662		637.5	86.5342		637.5	103.985		637.5	72.343		637.5	0.212278
6395	374.78		6395	313.625		6395	314.659		6395	285.759		6395	249.896		6395	250.765		6395	0.77039	6395	0.766022	6395	0.75334		6395	0.763251	0.00885651	3		638.5	157.531		638.5	166.603		638.5	137.598		638.5	85.9541		638.5	101.637		638.5	70.2788		638.5	0.210855
6405	382.872		6405	313.949		6405	314.812		6405	293.851		6405	250.22		6405	250.918		6405	0.792205	6405	0.767017	6405	0.753799		6405	0.771007	0.0195116	3		639.5	162.799		639.5	164.391		639.5	128.429		639.5	91.2223		639.5	99.4249		639.5	61.1103		639.5	0.223779
6415	378.153		6415	312.092		6415	318.335		6415	289.132		6415	248.363		6415	254.441		6415	0.779485	6415	0.761324	6415	0.764383		6415	0.768397	0.00972301	3		640.5	161.643		640.5	168.323		640.5	132.571		640.5	90.067		640.5	103.356		640.5	65.252		640.5	0.220944
6425	379.666		6425	316.954		6425	311.962		6425	290.644		6425	253.225		6425	248.068		6425	0.783562	6425	0.776226	6425	0.745238		6425	0.768342	0.0203419	3		641.5	161.277		641.5	172.608		641.5	140.241		641.5	89.7004		641.5	107.642		641.5	72.9221		641.5	0.220045
6435	379.584		6435	314.498		6435	315.885		6435	290.563		6435	250.769		6435	251.991		6435	0.783342	6435	0.768699	6435	0.757023		6435	0.769688	0.0131874	3		642.5	159.517		642.5	170.799		642.5	140.382		642.5	87.9409		642.5	105.833		642.5	73.0629		642.5	0.215729
6445	378.282		6445	312.399		6445	314.906		6445	289.261		6445	248.67		6445	251.013		6445	0.779832	6445	0.762266	6445	0.754083		6445	0.765393	0.0131563	3		643.5	161.384		643.5	175.274		643.5	131.18		643.5	89.8076		643.5	110.308		643.5	63.8609		643.5	0.220308
6455	379.352		6455	315.744		6455	317.863		6455	290.33		6455	252.015		6455	253.969		6455	0.782715	6455	0.772519	6455	0.762965		6455	0.772733	0.00987634	3		644.5	163.324		644.5	170.066		644.5	135.234		644.5	91.7474		644.5	105.099		644.5	67.9148		644.5	0.225067
6465	380.865		6465	314.085		6465	315.03		6465	291.844		6465	250.356		6465	251.137		6465	0.786796	6465	0.767433	6465	0.754456		6465	0.769562	0.0162747	3		645.5	157.647		645.5	170.9		645.5	132.616		645.5	86.0706		645.5	105.934		645.5	65.297		645.5	0.211141
6475	380.701		6475	316.405		6475	316.936		6475	291.679		6475	252.676		6475	253.043		6475	0.786352	6475	0.774544	6475	0.760182		6475	0.773693	0.0131055	3		646.5	161.813		646.5	166.362		646.5	134.544		646.5	90.2369		646.5	101.396		646.5	67.2253		646.5	0.221361
6485	380.27		6485	316.583		6485	316.488		6485	291.248		6485	252.854		6485	252.594		6485	0.78519	6485	0.775092	6485	0.758834		6485	0.773039	0.0132973	3		647.5	164.602		647.5	172.382		647.5	140.035		647.5	93.0259		647.5	107.415		647.5	72.716		647.5	0.228203
6495	383.179		6495	314.649		6495	314.175		6495	294.158		6495	250.92		6495	250.282		6495	0.793034	6495	0.769162	6495	0.751887		6495	0.771361	0.0206615	3		648.5	161.986		648.5	172.831		648.5	138.551		648.5	90.4094		648.5	107.865		648.5	71.2315		648.5	0.221784
6505	382.758		6505	314.665		6505	316.441		6505	293.737		6505	250.936		6505	252.547		6505	0.791898	6505	0.76921	6505	0.758693		6505	0.773267	0.01697	3		649.5	160.117		649.5	168.012		649.5	132.181		649.5	88.541		649.5	103.045		649.5	64.8621		649.5	0.217201
6515	379.67		6515	316.945		6515	318.571		6515	290.649		6515	253.216		6515	254.678		6515	0.783574	6515	0.776201	6515	0.765093		6515	0.774956	0.00930298	3		650.5	159.676		650.5	170.354		650.5	135.38		650.5	88.099		650.5	105.387		650.5	68.0613		650.5	0.216117
6525	380.013		6525	316.524		6525	316.062		6525	290.992		6525	252.795		6525	252.169		6525	0.784497	6525	0.774909	6525	0.757557		6525	0.772321	0.0136555	3		651.5	162.986		651.5	173.569		651.5	138.661		651.5	91.4096		651.5	108.602		651.5	71.3419		651.5	0.224238
6535	380.94		6535	315.124		6535	317.401		6535	291.918		6535	251.396		6535	253.507		6535	0.786996	6535	0.770619	6535	0.761577		6535	0.773064	0.0128844	3		652.5	163.509		652.5	172.778		652.5	137.121		652.5	91.933		652.5	107.811		652.5	69.8017		652.5	0.225522
6545	379.9		6545	317.868		6545	319.254		6545	290.879		6545	254.139		6545	255.361		6545	0.784194	6545	0.779029	6545	0.767145		6545	0.776789	0.00874264	3		653.5	159.158		653.5	177.792		653.5	135.367		653.5	87.5814		653.5	112.826		653.5	68.0476		653.5	0.214847
6555	382.891		6555	314.128		6555	315.958		6555	293.869		6555	250.399		6555	252.064		6555	0.792256	6555	0.767564	6555	0.757242		6555	0.772354	0.0179916	3		654.5	160.234		654.5	177.887		654.5	141.369		654.5	88.6573		654.5	112.921		654.5	74.0496		654.5	0.217486
6565	383.632		6565	317.075		6565	319.701		6565	294.611		6565	253.346		6565	255.808		6565	0.794255	6565	0.7766	6565	0.768488		6565	0.779781	0.0131748	3		655.5	158.095		655.5	165.756		655.5	141.365		655.5	86.5188		655.5	100.789		655.5	74.0457		655.5	0.21224
6575	382.374		6575	314.852		6575	317.314		6575	293.353		6575	251.123		6575	253.421		6575	0.790863	6575	0.769785	6575	0.761318		6575	0.773989	0.0152148	3		656.5	161.834		656.5	170.144		656.5	138.33		656.5	90.2572		656.5	105.178		656.5	71.0107		656.5	0.221411
6585	382.62		6585	316.383		6585	316.749		6585	293.599		6585	252.654		6585	252.855		6585	0.791527	6585	0.774478	6585	0.759619		6585	0.775208	0.0159666	3		657.5	156.301		657.5	172.64		657.5	138.445		657.5	84.7246		657.5	107.674		657.5	71.1261		657.5	0.207839
6595	384.38		6595	316.445		6595	316.281		6595	295.359		6595	252.716		6595	252.387		6595	0.796272	6595	0.774666	6595	0.758212		6595	0.776384	0.0190881	3		658.5	156.149		658.5	175.453		658.5	139.387		658.5	84.5727		658.5	110.487		658.5	72.0684		658.5	0.207466
6605	381.068		6605	316.825		6605	321.674		6605	292.046		6605	253.096		6605	257.78		6605	0.787342	6605	0.775833	6605	0.774414		6605	0.779196	0.00708965	3		659.5	169.22		659.5	176.902		659.5	138.1		659.5	97.644		659.5	111.936		659.5	70.7812		659.5	0.239532
6615	382.363		6615	316.363		6615	317.072		6615	293.342		6615	252.634		6615	253.178		6615	0.790833	6615	0.774416	6615	0.760589		6615	0.77528	0.0151405	3		660.5	162.088		660.5	173.572		660.5	138.914		660.5	90.5117		660.5	108.606		660.5	71.5951		660.5	0.222035
6625	384.13		6625	319.037		6625	319.17		6625	295.109		6625	255.308		6625	255.276		6625	0.795597	6625	0.782613	6625	0.766892		6625	0.781701	0.0143744	3		661.5	160.242		661.5	175.246		661.5	141.345		661.5	88.6654		661.5	110.28		661.5	74.0263		661.5	0.217506
6635	385.157		6635	316.456		6635	317.48		6635	296.135		6635	252.728		6635	253.587		6635	0.798365	6635	0.774702	6635	0.761816		6635	0.778295	0.0185375	3		662.5	162.059		662.5	174.112		662.5	136.624		662.5	90.4825		662.5	109.145		662.5	69.3048		662.5	0.221964
6645	385.94		6645	317.637		6645	320.343		6645	296.918		6645	253.908		6645	256.449		6645	0.800475	6645	0.778322	6645	0.770415		6645	0.783071	0.0155825	3		663.5	166.385		663.5	179.408		663.5	138.014		663.5	94.8085		663.5	114.441		663.5	70.6949		663.5	0.232576
6655	383.151		6655	314.938		6655	321.962		6655	294.13		6655	251.209		6655	258.069		6655	0.792959	6655	0.770047	6655	0.77528		6655	0.779429	0.0120058	3		664.5	166.99		664.5	176.53		664.5	140.839		664.5	95.4136		664.5	111.564		664.5	73.5195		664.5	0.23406
6665	386.465		6665	317.94		6665	319.541		6665	297.443		6665	254.211		6665	255.647		6665	0.801892	6665	0.779249	6665	0.768006		6665	0.783049	0.0172592	3		665.5	158.985		665.5	178.837		665.5	136.511		665.5	87.4085		665.5	113.87		665.5	69.1916		665.5	0.214423
6675	380.258		6675	318.358		6675	319.158		6675	291.237		6675	254.629		6675	255.265		6675	0.785159	6675	0.780532	6675	0.766857		6675	0.777516	0.00951656	3		666.5	160.526		666.5	175.664		666.5	135.712		666.5	88.9497		666.5	110.698		666.5	68.3934		666.5	0.218204
6685	384.789		6685	317.578		6685	320.564		6685	295.768		6685	253.849		6685	256.671		6685	0.797374	6685	0.778141	6685	0.771081		6685	0.782199	0.0136083	3		667.5	159.476		667.5	171.096		667.5	134.318		667.5	87.8996		667.5	106.129		667.5	66.999		667.5	0.215628
6695	385.016		6695	320.385		6695	318.62		6695	295.995		6695	256.656		6695	254.726		6695	0.797987	6695	0.786744	6695	0.76524		6695	0.783323	0.0166392	3		668.5	162.301		668.5	177.414		668.5	138.665		668.5	90.7249		668.5	112.448		668.5	71.346		668.5	0.222558
6705	384.93		6705	317.525		6705	322.785		6705	295.909		6705	253.796		6705	258.891		6705	0.797755	6705	0.777978	6705	0.777751		6705	0.784495	0.011484	3		669.5	161.038		669.5	179.81		669.5	141.931		669.5	89.4612		669.5	114.843		669.5	74.6116		669.5	0.219458
6715	380.566		6715	320.944		6715	318.554		6715	291.545		6715	257.215		6715	254.661		6715	0.785989	6715	0.788458	6715	0.765043		6715	0.77983	0.0128652	3		670.5	164.063		670.5	173.391		670.5	145.157		670.5	92.487		670.5	108.425		670.5	77.8378		670.5	0.226881
6725	382.483		6725	319.59		6725	320.413		6725	293.462		6725	255.861		6725	256.52		6725	0.791157	6725	0.784307	6725	0.770627		6725	0.78203	0.0104524	3		671.5	164.415		671.5	174.597		671.5	139.073		671.5	92.8382		671.5	109.631		671.5	71.7543		671.5	0.227742
6735	387.706		6735	316.563		6735	320.829		6735	298.685		6735	252.834		6735	256.935		6735	0.805239	6735	0.775028	6735	0.771875		6735	0.784047	0.0184198	3		672.5	164.223		672.5	176.447		672.5	136.869		672.5	92.6466		672.5	111.481		672.5	69.5496		672.5	0.227273
6745	385.477		6745	319.804		6745	323.124		6745	296.456		6745	256.075		6745	259.23		6745	0.799229	6745	0.784964	6745	0.77877		6745	0.787654	0.0104914	3		673.5	161.149		673.5	176.676		673.5	141.727		673.5	89.5721		673.5	111.71		673.5	74.4081		673.5	0.21973
6755	385.259		6755	318.413		6755	318.634		6755	296.238		6755	254.684		6755	254.741		6755	0.798641	6755	0.780699	6755	0.765283		6755	0.781541	0.016695	3		674.5	166.981		674.5	181.716		674.5	142.803		674.5	95.4048		674.5	116.749		674.5	75.4839		674.5	0.234039
6765	384.668		6765	319.511		6765	321.788		6765	295.647		6765	255.782		6765	257.895		6765	0.797047	6765	0.784066	6765	0.774759		6765	0.785291	0.0111948	3		675.5	164.168		675.5	178.767		675.5	141.376		675.5	92.5913		675.5	113.801		675.5	74.0566		675.5	0.227137
6775	386.814		6775	318.654		6775	324.59		6775	297.793		6775	254.925		6775	260.697		6775	0.802834	6775	0.781438	6775	0.783175		6775	0.789149	0.0118833	3		676.5	165.321		676.5	179.546		676.5	140.241		676.5	93.7449		676.5	114.58		676.5	72.9222		676.5	0.229967
6785	386.588		6785	320.248		6785	324.772		6785	297.566		6785	256.519		6785	260.878		6785	0.802223	6785	0.786324	6785	0.783722		6785	0.790756	0.0100154	3		677.5	166.991		677.5	175.119		677.5	137.996		677.5	95.4149		677.5	110.152		677.5	70.6767		677.5	0.234063
6795	385.662		6795	320.487		6795	323.588		6795	296.64		6795	256.758		6795	259.694		6795	0.799727	6795	0.787059	6795	0.780164		6795	0.788983	0.00992248	3		678.5	158.963		678.5	179.022		678.5	141.714		678.5	87.387		678.5	114.056		678.5	74.395		678.5	0.21437
6805	384.903		6805	320.466		6805	322.854		6805	295.882		6805	256.737		6805	258.96		6805	0.797682	6805	0.786993	6805	0.77796		6805	0.787545	0.00987286	3		679.5	167.016		679.5	174.647		679.5	138.381		679.5	95.4399		679.5	109.681		679.5	71.0616		679.5	0.234125
6815	386.107		6815	321.109		6815	326.499		6815	297.086		6815	257.38		6815	262.605		6815	0.800928	6815	0.788964	6815	0.78891		6815	0.792934	0.00692328	3		680.5	169.176		680.5	179.777		680.5	141.475		680.5	97.5998		680.5	114.811		680.5	74.1558		680.5	0.239423
6825	383.866		6825	319.337		6825	323.191		6825	294.845		6825	255.608		6825	259.297		6825	0.794886	6825	0.783533	6825	0.778972		6825	0.785797	0.00819509	3		681.5	167.264		681.5	178.658		681.5	137.472		681.5	95.6871		681.5	113.692		681.5	70.1533		681.5	0.234731
6835	387.369		6835	320.623		6835	321.565		6835	298.347		6835	256.894		6835	257.672		6835	0.804328	6835	0.787473	6835	0.774088		6835	0.78863	0.0151535	3		682.5	165.554		682.5	178.705		682.5	142.803		682.5	93.9772		682.5	113.739		682.5	75.4836		682.5	0.230537
6845	389.188		6845	321.534		6845	323.464		6845	300.167		6845	257.805		6845	259.57		6845	0.809234	6845	0.790268	6845	0.779792		6845	0.793098	0.0149239	3		683.5	159.593		683.5	175.342		683.5	136.469		683.5	88.0166		683.5	110.376		683.5	69.1495		683.5	0.215915
6855	390.143		6855	320.029		6855	322.655		6855	301.122		6855	256.3		6855	258.761		6855	0.811809	6855	0.785654	6855	0.777361		6855	0.791608	0.0179793	3		684.5	167.163		684.5	182.949		684.5	141.547		684.5	95.5862		684.5	117.983		684.5	74.2281		684.5	0.234484
6865	392.36		6865	320.166		6865	322.534		6865	303.339		6865	256.437		6865	258.64		6865	0.817785	6865	0.786073	6865	0.776998		6865	0.793619	0.0214153	3		685.5	162.73		685.5	181.15		685.5	138.235		685.5	91.1531		685.5	116.184		685.5	70.9161		685.5	0.223609
6875	389.673		6875	317.944		6875	324.185		6875	300.652		6875	254.215		6875	260.291		6875	0.810542	6875	0.779262	6875	0.781958		6875	0.790587	0.0173335	3		686.5	164.551		686.5	178.808		686.5	144.576		686.5	92.9747		686.5	113.842		686.5	77.2568		686.5	0.228077
6885	387.124		6885	318.201		6885	323.249		6885	298.102		6885	254.472		6885	259.355		6885	0.803668	6885	0.78005	6885	0.779146		6885	0.787621	0.0139039	3		687.5	170.445		687.5	180.114		687.5	145.505		687.5	98.8686		687.5	115.148		687.5	78.1859		687.5	0.242536
6895	385.848		6895	323.089		6895	322.04		6895	296.827		6895	259.36		6895	258.146		6895	0.800229	6895	0.795035	6895	0.775513		6895	0.790259	0.0130316	3		688.5	164.557		688.5	181.715		688.5	135.849		688.5	92.9803		688.5	116.748		688.5	68.5297		688.5	0.228091
6905	392.353		6905	324.057		6905	322.895		6905	303.332		6905	260.328		6905	259.002		6905	0.817766	6905	0.798	6905	0.778083		6905	0.79795	0.0198414	3		689.5	166.733		689.5	181.616		689.5	143.437		689.5	95.1561		689.5	116.649		689.5	76.1175		689.5	0.233429
6915	386.378		6915	323.706		6915	322.891		6915	297.356		6915	259.977		6915	258.997		6915	0.801657	6915	0.796924	6915	0.778069		6915	0.792217	0.0124783	3		690.5	169.246		690.5	177.601		690.5	144.493		690.5	97.6692		690.5	112.635		690.5	77.1737		690.5	0.239593
6925	389.219		6925	318.722		6925	324.02		6925	300.198		6925	254.993		6925	260.127		6925	0.809317	6925	0.781647	6925	0.781463		6925	0.790809	0.0160289	3		691.5	169.729		691.5	177.596		691.5	140.617		691.5	98.1521		691.5	112.629		691.5	73.2977		691.5	0.240778
6935	385.38		6935	319.026		6935	323.344		6935	296.359		6935	255.297		6935	259.45		6935	0.798968	6935	0.782579	6935	0.779431		6935	0.786992	0.0104897	3		692.5	173.721		692.5	180.467		692.5	145.726		692.5	102.144		692.5	115.5		692.5	78.4067		692.5	0.250572
6945	387.656		6945	325.356		6945	324.823		6945	298.635		6945	261.627		6945	260.93		6945	0.805104	6945	0.801983	6945	0.783875		6945	0.796987	0.0114624	3		693.5	171.621		693.5	184.812		693.5	142.708		693.5	100.044		693.5	119.846		693.5	75.3888		693.5	0.245419
6955	390.197		6955	325.549		6955	323.421		6955	301.176		6955	261.82		6955	259.527		6955	0.811954	6955	0.802575	6955	0.779662		6955	0.798064	0.0166123	3		694.5	163.124		694.5	185.031		694.5	149.204		694.5	91.5473		694.5	120.065		694.5	81.8853		694.5	0.224576
6965	391.195		6965	322.55		6965	325.367		6965	302.173		6965	258.821		6965	261.473		6965	0.814643	6965	0.793383	6965	0.785508		6965	0.797845	0.0150714	3		695.5	167.324		695.5	182.127		695.5	143.977		695.5	95.7473		695.5	117.16		695.5	76.6581		695.5	0.234879
6975	388.668		6975	322.635		6975	325.371		6975	299.647		6975	258.907		6975	261.477		6975	0.807833	6975	0.793643	6975	0.785521		6975	0.795666	0.0112926	3		696.5	166.366		696.5	180.463		696.5	141.762		696.5	94.7892		696.5	115.497		696.5	74.4434		696.5	0.232529
6985	390.868		6985	321.199		6985	326.381		6985	301.846		6985	257.47		6985	262.487		6985	0.813761	6985	0.789239	6985	0.788554		6985	0.797185	0.0143597	3		697.5	165.966		697.5	178.357		697.5	140.424		697.5	94.3894		697.5	113.39		697.5	73.1052		697.5	0.231548
6995	390.589		6995	322.894		6995	326.091		6995	301.567		6995	259.165		6995	262.198		6995	0.81301	6995	0.794437	6995	0.787685		6995	0.798377	0.0131143	3		698.5	164.251		698.5	181.551		698.5	145.026		698.5	92.6743		698.5	116.585		698.5	77.7066		698.5	0.22734
7005	390.537		7005	321.249		7005	324.176		7005	301.515		7005	257.52		7005	260.282		7005	0.812869	7005	0.789393	7005	0.78193		7005	0.794731	0.0161452	3		699.5	171.978		699.5	182.636		699.5	134.694		699.5	100.402		699.5	117.67		699.5	67.3752		699.5	0.246296
7015	391.732		7015	320.319		7015	320.411		7015	302.71		7015	256.59		7015	256.517		7015	0.81609	7015	0.786541	7015	0.77062		7015	0.791084	0.0230729	3		700.5	163.923		700.5	179.05		700.5	143.755		700.5	92.3463		700.5	114.083		700.5	76.4361		700.5	0.226536
7025	394.08		7025	321.723		7025	324.794		7025	305.059		7025	257.994		7025	260.901		7025	0.822422	7025	0.790846	7025	0.783788		7025	0.799019	0.0205727	3		701.5	170.696		701.5	181.815		701.5	144.856		701.5	99.1194		701.5	116.849		701.5	77.5366		701.5	0.243151
7035	389.303		7035	321.191		7035	326.292		7035	300.282		7035	257.462		7035	262.399		7035	0.809544	7035	0.789215	7035	0.788289		7035	0.795683	0.0120132	3		702.5	170.388		702.5	179.209		702.5	142.655		702.5	98.812		702.5	114.243		702.5	75.3364		702.5	0.242397
7045	391.922		7045	325.103		7045	328.125		7045	302.901		7045	261.374		7045	264.232		7045	0.816604	7045	0.801208	7045	0.793796		7045	0.803869	0.0116347	3		703.5	178.376		703.5	185.93		703.5	139.215		703.5	106.799		703.5	120.964		703.5	71.8963		703.5	0.26199
7055	391.421		7055	322.794		7055	324.264		7055	302.399		7055	259.065		7055	260.371		7055	0.815252	7055	0.79413	7055	0.782197		7055	0.797193	0.016739	3		704.5	168.348		704.5	182.446		704.5	144.458		704.5	96.771		704.5	117.479		704.5	77.139		704.5	0.23739
7065	390.901		7065	320.182		7065	324.706		7065	301.88		7065	256.453		7065	260.813		7065	0.813853	7065	0.786122	7065	0.783524		7065	0.7945	0.0168105	3		705.5	168.719		705.5	179.929		705.5	147.12		705.5	97.1428		705.5	114.963		705.5	79.801		705.5	0.238302
7075	390.118		7075	323.297		7075	324.664		7075	301.096		7075	259.568		7075	260.77		7075	0.81174	7075	0.79567	7075	0.783397		7075	0.796935	0.0142137	3		706.5	169.122		706.5	182.491		706.5	146.042		706.5	97.5455		706.5	117.525		706.5	78.7234		706.5	0.23929
7085	391.948		7085	325.443		7085	325.573		7085	302.927		7085	261.714		7085	261.68		7085	0.816674	7085	0.802251	7085	0.786129		7085	0.801685	0.0152807	3		707.5	172.282		707.5	183.852		707.5	143.928		707.5	100.705		707.5	118.886		707.5	76.6089		707.5	0.247041
7095	391.754		7095	323.787		7095	326.574		7095	302.733		7095	260.058		7095	262.68		7095	0.816151	7095	0.797173	7095	0.789134		7095	0.800819	0.0138724	3		708.5	168.406		708.5	182.074		708.5	141.722		708.5	96.8292		708.5	117.108		708.5	74.4027		708.5	0.237533
7105	392.731		7105	323.112		7105	327.892		7105	303.71		7105	259.383		7105	263.998		7105	0.818786	7105	0.795104	7105	0.793094		7105	0.802328	0.0142883	3		709.5	167.121		709.5	179.542		709.5	150.703		709.5	95.545		709.5	114.576		709.5	83.3836		709.5	0.234382
7115	391.679		7115	322.318		7115	326.33		7115	302.658		7115	258.589		7115	262.437		7115	0.81595	7115	0.79267	7115	0.788403		7115	0.799008	0.0148265	3		710.5	168.314		710.5	186.486		710.5	142.494		710.5	96.7375		710.5	121.52		710.5	75.1749		710.5	0.237308
7125	390.186		7125	322.119		7125	327.744		7125	301.165		7125	258.39		7125	263.85		7125	0.811925	7125	0.79206	7125	0.792649		7125	0.798878	0.0113026	3		711.5	166.746		711.5	182.344		711.5	146.741		711.5	95.1691		711.5	117.378		711.5	79.4221		711.5	0.233461
7135	391.843		7135	321.936		7135	325.826		7135	302.822		7135	258.207		7135	261.933		7135	0.816392	7135	0.7915	7135	0.786889		7135	0.79826	0.0158708	3		712.5	169.179		712.5	183.259		712.5	144.089		712.5	97.6022		712.5	118.292		712.5	76.77		712.5	0.239429
7145	389.932		7145	324.295		7145	328.184		7145	300.911		7145	260.566		7145	264.291		7145	0.811239	7145	0.798731	7145	0.793973		7145	0.801314	0.00891814	3		713.5	162		713.5	178.485		713.5	146.774		713.5	90.4234		713.5	113.519		713.5	79.4545		713.5	0.221819
7155	391.218		7155	326.738		7155	329.89		7155	302.197		7155	263.009		7155	265.996		7155	0.814707	7155	0.806219	7155	0.799096		7155	0.806674	0.00781531	3		714.5	171.83		714.5	183.778		714.5	141.536		714.5	100.254		714.5	118.812		714.5	74.2172		714.5	0.245934
7165	391.514		7165	326.546		7165	329.203		7165	302.493		7165	262.817		7165	265.31		7165	0.815505	7165	0.805632	7165	0.797034		7165	0.806057	0.00924297	3		715.5	175.204		715.5	183.992		715.5	144.424		715.5	103.628		715.5	119.026		715.5	77.1045		715.5	0.25421
7175	391.626		7175	325.033		7175	325.476		7175	302.605		7175	261.305		7175	261.582		7175	0.815807	7175	0.800994	7175	0.785836		7175	0.800879	0.0149858	3		716.5	173.199		716.5	190.477		716.5	149.194		716.5	101.622		716.5	125.511		716.5	81.8747		716.5	0.249291
7185	394.507		7185	324.89		7185	325.672		7185	305.486		7185	261.161		7185	261.779		7185	0.823573	7185	0.800555	7185	0.786427		7185	0.803518	0.0187497	3		717.5	169.608		717.5	190.771		717.5	150.492		717.5	98.032		717.5	125.805		717.5	83.1728		717.5	0.240483
7195	391.865		7195	323.607		7195	330.596		7195	302.844		7195	259.878		7195	266.703		7195	0.816451	7195	0.79662	7195	0.801219		7195	0.804763	0.0103794	3		718.5	171.412		718.5	184.748		718.5	145.318		718.5	99.8358		718.5	119.781		718.5	77.9991		718.5	0.244908
7205	390.044		7205	325.857		7205	325.671		7205	301.022		7205	262.128		7205	261.778		7205	0.81154	7205	0.803517	7205	0.786423		7205	0.800493	0.0128284	3		719.5	173.84		719.5	185.654		719.5	150.101		719.5	102.263		719.5	120.687		719.5	82.7815		719.5	0.250863
7215	390.802		7215	324.023		7215	330.468		7215	301.781		7215	260.294		7215	266.575		7215	0.813586	7215	0.797897	7215	0.800835		7215	0.804106	0.00834028	3		720.5	172.222		720.5	183.457		720.5	143.691		720.5	100.645		720.5	118.491		720.5	76.3718		720.5	0.246894
7225	391.678		7225	324.283		7225	327.726		7225	302.656		7225	260.554		7225	263.832		7225	0.815945	7225	0.798694	7225	0.792596		7225	0.802411	0.0121106	3		721.5	172.351		721.5	189.342		721.5	144.869		721.5	100.774		721.5	124.376		721.5	77.5497		721.5	0.247211
7235	394.437		7235	325.284		7235	328.544		7235	305.415		7235	261.555		7235	264.65		7235	0.823383	7235	0.801761	7235	0.795053		7235	0.806733	0.0148049	3		722.5	172.17		722.5	186.383		722.5	146.237		722.5	100.593		722.5	121.417		722.5	78.9177		722.5	0.246766
7245	391.734		7245	327.521		7245	326.489		7245	302.713		7245	263.792		7245	262.596		7245	0.816098	7245	0.808619	7245	0.78888		7245	0.804532	0.0140619	3		723.5	177.508		723.5	192.208		723.5	145.375		723.5	105.931		723.5	127.242		723.5	78.0564		723.5	0.259861
7255	391.465		7255	328.009		7255	326.938		7255	302.443		7255	264.28		7255	263.044		7255	0.815371	7255	0.810115	7255	0.790228		7255	0.805238	0.0132619	3		724.5	170.903		724.5	183.099		724.5	148.828		724.5	99.3267		724.5	118.132		724.5	81.5088		724.5	0.24366
7265	392.127		7265	328.477		7265	327.625		7265	303.106		7265	264.748		7265	263.731		7265	0.817157	7265	0.811551	7265	0.792292		7265	0.807	0.0130419	3		725.5	168.557		725.5	188.178		725.5	151.686		725.5	96.9803		725.5	123.212		725.5	84.3666		725.5	0.237904
7275	390.806		7275	326.165		7275	327.615		7275	301.784		7275	262.436		7275	263.721		7275	0.813595	7275	0.804463	7275	0.792262		7275	0.80344	0.0107032	3		726.5	176.029		726.5	184.051		726.5	144.307		726.5	104.452		726.5	119.085		726.5	76.9881		726.5	0.256233
7285	393.055		7285	322.006		7285	330.815		7285	304.033		7285	258.277		7285	266.921		7285	0.819657	7285	0.791714	7285	0.801874		7285	0.804415	0.0141439	3		727.5	169.328		727.5	187.513		727.5	147.623		727.5	97.7516		727.5	122.547		727.5	80.3044		727.5	0.239796
7295	393.109		7295	324.865		7295	329.104		7295	304.088		7295	261.136		7295	265.21		7295	0.819805	7295	0.800478	7295	0.796735		7295	0.805673	0.0123812	3		728.5	165.905		728.5	190.153		728.5	147.893		728.5	94.3284		728.5	125.187		728.5	80.5744		728.5	0.231398
7305	395.342		7305	327.671		7305	333.416		7305	306.321		7305	263.942		7305	269.523		7305	0.825824	7305	0.809079	7305	0.80969		7305	0.814864	0.00949624	3		729.5	167.931		729.5	192.135		729.5	146.045		729.5	96.3549		729.5	127.169		729.5	78.7259		729.5	0.236369
7315	394.235		7315	327.858		7315	329.333		7315	305.214		7315	264.129		7315	265.44		7315	0.82284	7315	0.809653	7315	0.797424		7315	0.809973	0.0127112	3		730.5	174.408		730.5	180.554		730.5	150.262		730.5	102.832		730.5	115.587		730.5	82.9432		730.5	0.252258
7325	395.219		7325	326.126		7325	331.138		7325	306.198		7325	262.397		7325	267.245		7325	0.825494	7325	0.804342	7325	0.802847		7325	0.810894	0.0126655	3		731.5	175.435		731.5	181.831		731.5	147.975		731.5	103.858		731.5	116.865		731.5	80.6561		731.5	0.254777
7335	392.589		7335	327.264		7335	327.401		7335	303.568		7335	263.535		7335	263.507		7335	0.818402	7335	0.807832	7335	0.791618		7335	0.805951	0.0134905	3		732.5	171.359		732.5	192.481		732.5	150.586		732.5	99.7828		732.5	127.515		732.5	83.2673		732.5	0.244778
7345	394.056		7345	324.444		7345	331.155		7345	305.035		7345	260.715		7345	267.262		7345	0.822357	7345	0.799188	7345	0.802898		7345	0.808148	0.0124445	3		733.5	176.952		733.5	186.141		733.5	152.027		733.5	105.375		733.5	121.175		733.5	84.7075		733.5	0.258498
7355	393.186		7355	325.546		7355	330.89		7355	304.164		7355	261.817		7355	266.996		7355	0.820011	7355	0.802566	7355	0.802101		7355	0.808226	0.0102089	3		734.5	174.017		734.5	187.35		734.5	150.52		734.5	102.441		734.5	122.383		734.5	83.2008		734.5	0.251299
7365	393.877		7365	328.457		7365	329.461		7365	304.856		7365	264.728		7365	265.568		7365	0.821875	7365	0.811488	7365	0.797808		7365	0.810391	0.0120708	3		735.5	172.481		735.5	183.594		735.5	152.92		735.5	100.904		735.5	118.628		735.5	85.6005		735.5	0.247529
7375	395.349		7375	326.227		7375	331.328		7375	306.328		7375	262.498		7375	267.434		7375	0.825843	7375	0.804652	7375	0.803416		7375	0.811304	0.0126067	3		736.5	168.482		736.5	186.54		736.5	146.608		736.5	96.9059		736.5	121.574		736.5	79.2887		736.5	0.237721
7385	394.303		7385	326.77		7385	331.013		7385	305.282		7385	263.041		7385	267.119		7385	0.823023	7385	0.806316	7385	0.802469		7385	0.810603	0.0109271	3		737.5	174.104		737.5	189.233		737.5	151.82		737.5	102.528		737.5	124.267		737.5	84.5006		737.5	0.251513
7395	396.138		7395	327.431		7395	333.187		7395	307.117		7395	263.702		7395	269.293		7395	0.82797	7395	0.808344	7395	0.809002		7395	0.815105	0.0111462	3		738.5	174.182		738.5	193.085		738.5	146.671		738.5	102.606		738.5	128.118		738.5	79.3518		738.5	0.251703
7405	392.666		7405	327.754		7405	332.662		7405	303.645		7405	264.025		7405	268.769		7405	0.81861	7405	0.809334	7405	0.807425		7405	0.811789	0.00598307	3		739.5	176.061		739.5	195.403		739.5	148.477		739.5	104.484		739.5	130.437		739.5	81.1576		739.5	0.256312
7415	391.235		7415	327.045		7415	329.785		7415	302.214		7415	263.316		7415	265.892		7415	0.814752	7415	0.80716	7415	0.798782		7415	0.806898	0.00798832	3		740.5	175.437		740.5	186.758		740.5	147.81		740.5	103.861		740.5	121.792		740.5	80.4906		740.5	0.254782
7425	396.717		7425	325.833		7425	329.391		7425	307.696		7425	262.104		7425	265.497		7425	0.829531	7425	0.803445	7425	0.797598		7425	0.810191	0.0170023	3		741.5	176.567		741.5	190.642		741.5	147.086		741.5	104.99		741.5	125.676		741.5	79.7668		741.5	0.257552
7435	393.894		7435	325.864		7435	331.875		7435	304.873		7435	262.135		7435	267.982		7435	0.821921	7435	0.80354	7435	0.805061		7435	0.810174	0.0102016	3		742.5	180.381		742.5	189.838		742.5	150.677		742.5	108.805		742.5	124.872		742.5	83.3582		742.5	0.266911
7445	396.923		7445	327.143		7445	332.722		7445	307.902		7445	263.414		7445	268.828		7445	0.830088	7445	0.807461	7445	0.807604		7445	0.815051	0.0130226	3		743.5	175.955		743.5	186.454		743.5	151.227		743.5	104.378		743.5	121.488		743.5	83.908		743.5	0.256051
7455	393.477		7455	327.306		7455	331.065		7455	304.456		7455	263.577		7455	267.171		7455	0.820796	7455	0.807959	7455	0.802627		7455	0.81046	0.00933922	3		744.5	176.443		744.5	188.448		744.5	149.484		744.5	104.867		744.5	123.482		744.5	82.1645		744.5	0.25725
7465	397.914		7465	329.382		7465	331.241		7465	308.893		7465	265.653		7465	267.348		7465	0.832758	7465	0.814324	7465	0.803157		7465	0.816746	0.0149486	3		745.5	176.777		745.5	192.341		745.5	147.288		745.5	105.201		745.5	127.375		745.5	79.9687		745.5	0.25807
7475	396.5		7475	325.684		7475	335.585		7475	307.479		7475	261.955		7475	271.692		7475	0.828947	7475	0.802987	7475	0.816206		7475	0.816047	0.0129805	3		746.5	174.721		746.5	190.683		746.5	145.943		746.5	103.144		746.5	125.717		746.5	78.6236		746.5	0.253024
7485	398.26		7485	328.419		7485	331.588		7485	309.239		7485	264.69		7485	267.694		7485	0.833691	7485	0.811373	7485	0.804198		7485	0.816421	0.0153812	3		747.5	181.249		747.5	194.128		747.5	153.895		747.5	109.673		747.5	129.162		747.5	86.5757		747.5	0.26904
7495	395.553		7495	329.988		7495	330.543		7495	306.531		7495	266.259		7495	266.65		7495	0.826392	7495	0.816182	7495	0.80106		7495	0.814545	0.012745	3		748.5	173.206		748.5	193.429		748.5	149.129		748.5	101.629		748.5	128.463		748.5	81.8102		748.5	0.249308
7505	393.59		7505	325.022		7505	329.925		7505	304.568		7505	261.293		7505	266.032		7505	0.8211	7505	0.80096	7505	0.799202		7505	0.807087	0.0121671	3		749.5	173.029		749.5	189.386		749.5	153.507		749.5	101.452		749.5	124.42		749.5	86.1877		749.5	0.248874
7515	398.13		7515	329.696		7515	330.822		7515	309.109		7515	265.967		7515	266.929		7515	0.833341	7515	0.815287	7515	0.801897		7515	0.816842	0.0157795	3		750.5	179.802		750.5	191.939		750.5	147.276		750.5	108.226		750.5	126.973		750.5	79.9569		750.5	0.26549
7525	402.015		7525	327.517		7525	333.673		7525	312.993		7525	263.788		7525	269.779		7525	0.843813	7525	0.808608	7525	0.810461		7525	0.82096	0.0198126	3		751.5	177.738		751.5	189.415		751.5	148.265		751.5	106.162		751.5	124.449		751.5	80.946		751.5	0.260427
7535	395.644		7535	330.197		7535	334.951		7535	306.622		7535	266.468		7535	271.058		7535	0.826637	7535	0.816823	7535	0.814302		7535	0.819254	0.00651674	3		752.5	181.739		752.5	193.242		752.5	153.179		752.5	110.163		752.5	128.276		752.5	85.8598		752.5	0.270242
7545	397.058		7545	328.288		7545	331.745		7545	308.037		7545	264.559		7545	267.852		7545	0.83045	7545	0.81097	7545	0.80467		7545	0.815364	0.01344	3		753.5	174.909		753.5	190.186		753.5	149.54		753.5	103.333		753.5	125.219		753.5	82.2212		753.5	0.253487
7555	395.379		7555	327.208		7555	332.22		7555	306.357		7555	263.479		7555	268.326		7555	0.825923	7555	0.807659	7555	0.806096		7555	0.813226	0.011024	3		754.5	177.85		754.5	192.485		754.5	152.923		754.5	106.274		754.5	127.519		754.5	85.6037		754.5	0.260701
7565	401.05		7565	330.033		7565	331.776		7565	312.029		7565	266.304		7565	267.882		7565	0.841213	7565	0.816318	7565	0.804762		7565	0.820764	0.0186278	3		755.5	177.898		755.5	192.125		755.5	148.522		755.5	106.321		755.5	127.159		755.5	81.2033		755.5	0.260818
7575	399.089		7575	327.816		7575	333.288		7575	310.068		7575	264.087		7575	269.394		7575	0.835926	7575	0.809523	7575	0.809304		7575	0.818251	0.0153071	3		756.5	181.869		756.5	190.751		756.5	150.814		756.5	110.293		756.5	125.784		756.5	83.4953		756.5	0.27056
7585	395.928		7585	334.241		7585	332.017		7585	306.907		7585	270.512		7585	268.124		7585	0.827404	7585	0.829217	7585	0.805487		7585	0.820703	0.0132084	3		757.5	180.264		757.5	188.852		757.5	149.831		757.5	108.687		757.5	123.886		757.5	82.5115		757.5	0.266622
7595	397.193		7595	332.438		7595	332.62		7595	308.171		7595	268.709		7595	268.727		7595	0.830813	7595	0.823693	7595	0.8073		7595	0.820602	0.0120575	3		758.5	181.558		758.5	194.361		758.5	148.635		758.5	109.982		758.5	129.394		758.5	81.3164		758.5	0.269798
7605	398.023		7605	329.157		7605	334.361		7605	309.002		7605	265.428		7605	270.468		7605	0.833052	7605	0.813634	7605	0.81253		7605	0.819739	0.011543	3		759.5	178.821		759.5	194.634		759.5	153.154		759.5	107.244		759.5	129.668		759.5	85.8353		759.5	0.263082
7615	399.285		7615	332.017		7615	329.721		7615	310.263		7615	268.288		7615	265.828		7615	0.836453	7615	0.822401	7615	0.798589		7615	0.819148	0.0191404	3		760.5	180.182		760.5	194.186		760.5	158.576		760.5	108.605		760.5	129.22		760.5	91.2574		760.5	0.266421
7625	398.127		7625	333.328		7625	335.642		7625	309.105		7625	269.599		7625	271.749		7625	0.833331	7625	0.82642	7625	0.816378		7625	0.825376	0.00852482	3		761.5	178.92		761.5	191.058		761.5	149.462		761.5	107.344		761.5	126.092		761.5	82.1429		761.5	0.263326
7635	400.512		7635	332.318		7635	335.582		7635	311.491		7635	268.589		7635	271.689		7635	0.839763	7635	0.823324	7635	0.816197		7635	0.826428	0.0120857	3		762.5	183.583		762.5	196.11		762.5	149.055		762.5	112.007		762.5	131.144		762.5	81.7358		762.5	0.274765
7645	399.23		7645	329.706		7645	337.39		7645	310.209		7645	265.977		7645	273.497		7645	0.836306	7645	0.815318	7645	0.821629		7645	0.824417	0.0107685	3		763.5	176.917		763.5	200.324		763.5	147.032		763.5	105.34		763.5	135.358		763.5	79.713		763.5	0.258411
7655	397.584		7655	329.728		7655	334.757		7655	308.563		7655	265.999		7655	270.864		7655	0.831868	7655	0.815384	7655	0.81372		7655	0.820324	0.0100323	3		764.5	186.327		764.5	191.412		764.5	150.246		764.5	114.75		764.5	126.445		764.5	82.9273		764.5	0.281495
7665	394.659		7665	329.439		7665	334.406		7665	305.638		7665	265.71		7665	270.513		7665	0.823983	7665	0.814497	7665	0.812665		7665	0.817048	0.00607515	3		765.5	178.669		765.5	201.311		765.5	151.864		765.5	107.092		765.5	136.345		765.5	84.5449		765.5	0.26271
7675	398.439		7675	330.624		7675	333.061		7675	309.418		7675	266.895		7675	269.168		7675	0.834174	7675	0.81813	7675	0.808624		7675	0.820309	0.0129139	3		766.5	175.888		766.5	193.846		766.5	153.181		766.5	104.311		766.5	128.88		766.5	85.8619		766.5	0.255887
7685	402.495		7685	328.967		7685	336.455		7685	313.474		7685	265.238		7685	272.562		7685	0.845109	7685	0.813051	7685	0.81882		7685	0.82566	0.0170884	3		767.5	176.835		767.5	196.752		767.5	145.824		767.5	105.258		767.5	131.785		767.5	78.5045		767.5	0.25821
7695	398.845		7695	330.757		7695	332.193		7695	309.823		7695	267.028		7695	268.3		7695	0.835267	7695	0.818537	7695	0.806017		7695	0.81994	0.0146754	3		768.5	176.282		768.5	196.789		768.5	148.402		768.5	104.706		768.5	131.822		768.5	81.0833		768.5	0.256855
7705	397.627		7705	328.427		7705	336.426		7705	308.606		7705	264.698		7705	272.532		7705	0.831985	7705	0.811398	7705	0.818731		7705	0.820705	0.0104345	3		769.5	177.248		769.5	195.148		769.5	151.035		769.5	105.672		769.5	130.181		769.5	83.7164		769.5	0.259225
7715	395.88		7715	334.205		7715	336.195		7715	306.859		7715	270.476		7715	272.302		7715	0.827275	7715	0.829107	7715	0.818038		7715	0.824807	0.00593283	3		770.5	182.263		770.5	200.795		770.5	145.945		770.5	110.686		770.5	135.829		770.5	78.6264		770.5	0.271526
7725	399.005		7725	332.071		7725	334.918		7725	309.983		7725	268.342		7725	271.025		7725	0.835699	7725	0.822566	7725	0.814203		7725	0.824156	0.0108358	3		771.5	174.569		771.5	197.497		771.5	150.843		771.5	102.992		771.5	132.531		771.5	83.524		771.5	0.252651
7735	402.84		7735	331.571		7735	338.147		7735	313.818		7735	267.842		7735	274.253		7735	0.846038	7735	0.821033	7735	0.823902		7735	0.830324	0.0136833	3		772.5	182.29		772.5	191.064		772.5	153.311		772.5	110.713		772.5	126.097		772.5	85.9924		772.5	0.271592
7745	401.412		7745	330.269		7745	338.095		7745	312.391		7745	266.54		7745	274.202		7745	0.842188	7745	0.817044	7745	0.823748		7745	0.82766	0.0130205	3		773.5	178.277		773.5	198.733		773.5	155.158		773.5	106.701		773.5	133.767		773.5	87.8388		773.5	0.261749
7755	399.148		7755	331.537		7755	334.048		7755	310.126		7755	267.808		7755	270.155		7755	0.836084	7755	0.820931	7755	0.811589		7755	0.822868	0.0123617	3		774.5	186.144		774.5	196.337		774.5	152.45		774.5	114.568		774.5	131.371		774.5	85.1308		774.5	0.281047
7765	399.983		7765	333.253		7765	337.37		7765	310.962		7765	269.524		7765	273.477		7765	0.838336	7765	0.826189	7765	0.821569		7765	0.828698	0.00866032	3		775.5	179.344		775.5	196.895		775.5	154.858		775.5	107.768		775.5	131.929		775.5	87.5388		775.5	0.264367
7775	400.798		7775	336.409		7775	338.707		7775	311.776		7775	272.68		7775	274.814		7775	0.840532	7775	0.835864	7775	0.825585		7775	0.833994	0.00764685	3		776.5	180.24		776.5	194.923		776.5	154.248		776.5	108.663		776.5	129.957		776.5	86.9294		776.5	0.266563
7785	399.833		7785	331.582		7785	334.343		7785	310.812		7785	267.853		7785	270.45		7785	0.837932	7785	0.821066	7785	0.812474		7785	0.823824	0.012951	3		777.5	181.357		777.5	191.914		777.5	149.88		777.5	109.781		777.5	126.947		777.5	82.5612		777.5	0.269305
7795	398.931		7795	332.179		7795	335.391		7795	309.909		7795	268.45		7795	271.497		7795	0.835498	7795	0.822899	7795	0.815622		7795	0.824673	0.0100563	3		778.5	179.877		778.5	196.185		778.5	155.947		778.5	108.301		778.5	131.219		778.5	88.6284		778.5	0.265674
7805	394.93		7805	332.407		7805	332.823		7805	305.908		7805	268.678		7805	268.93		7805	0.824712	7805	0.823595	7805	0.807909		7805	0.818739	0.00939554	3		779.5	179.64		779.5	202.555		779.5	152.153		779.5	108.063		779.5	137.589		779.5	84.8336		779.5	0.265091
7815	396.815		7815	330.672		7815	337.068		7815	307.794		7815	266.943		7815	273.174		7815	0.829796	7815	0.818279	7815	0.82066		7815	0.822912	0.00607949	3		780.5	179.206		780.5	201.531		780.5	154.641		780.5	107.629		780.5	136.564		780.5	87.3224		780.5	0.264026
7825	407.435		7825	333.743		7825	337.778		7825	318.414		7825	270.014		7825	273.885		7825	0.858426	7825	0.827693	7825	0.822794		7825	0.836304	0.0193137	3		781.5	181.028		781.5	195.88		781.5	154.781		781.5	109.452		781.5	130.914		781.5	87.462		781.5	0.268498
7835	404.439		7835	334.176		7835	336.891		7835	315.418		7835	270.447		7835	272.997		7835	0.850349	7835	0.829019	7835	0.820128		7835	0.833165	0.0155315	3		782.5	181.193		782.5	191.903		782.5	156.844		782.5	109.617		782.5	126.937		782.5	89.5252		782.5	0.268902
7845	404.185		7845	334.984		7845	335.799		7845	315.163		7845	271.255		7845	271.905		7845	0.849663	7845	0.831495	7845	0.816848		7845	0.832669	0.0164392	3		783.5	176.817		783.5	197.974		783.5	152.221		783.5	105.24		783.5	133.008		783.5	84.9023		783.5	0.258166
7855	402.843		7855	333.494		7855	337.406		7855	313.821		7855	269.765		7855	273.512		7855	0.846046	7855	0.82693	7855	0.821675		7855	0.83155	0.0128254	3		784.5	184.729		784.5	199.298		784.5	156.434		784.5	113.152		784.5	134.332		784.5	89.115		784.5	0.277575
7865	401.649		7865	329.471		7865	337.143		7865	312.627		7865	265.742		7865	273.249		7865	0.842826	7865	0.814598	7865	0.820886		7865	0.826103	0.0148199	3		785.5	185.915		785.5	194.515		785.5	157.07		785.5	114.338		785.5	129.549		785.5	89.7514		785.5	0.280484
7875	404.407		7875	334.616		7875	338.099		7875	315.386		7875	270.887		7875	274.206		7875	0.850263	7875	0.830369	7875	0.823759		7875	0.834797	0.0137961	3		786.5	180.058		786.5	193.436		786.5	158.182		786.5	108.482		786.5	128.47		786.5	90.8626		786.5	0.266117
7885	403.154		7885	332.925		7885	334.612		7885	314.132		7885	269.196		7885	270.718		7885	0.846883	7885	0.825185	7885	0.813282		7885	0.82845	0.0170369	3		787.5	184.175		787.5	200.561		787.5	155.931		787.5	112.599		787.5	135.594		787.5	88.6123		787.5	0.276218
7895	406.23		7895	334.352		7895	335.78		7895	317.209		7895	270.623		7895	271.887		7895	0.855178	7895	0.829558	7895	0.816792		7895	0.833842	0.0195487	3		788.5	184.587		788.5	195.471		788.5	155.558		788.5	113.01		788.5	130.504		788.5	88.2386		788.5	0.277227
7905	401.794		7905	330.871		7905	339.491		7905	312.772		7905	267.142		7905	275.597		7905	0.843217	7905	0.818888	7905	0.827939		7905	0.830015	0.0122969	3		789.5	180.96		789.5	194.94		789.5	154.516		789.5	109.384		789.5	129.974		789.5	87.1967		789.5	0.268331
7915	402.792		7915	332.475		7915	337.637		7915	313.771		7915	268.746		7915	273.743		7915	0.84591	7915	0.823805	7915	0.822369		7915	0.830695	0.0131962	3		790.5	184.54		790.5	205.608		790.5	154.826		790.5	112.963		790.5	140.642		790.5	87.5072		790.5	0.277112
7925	398.573		7925	336.397		7925	340.7		7925	309.552		7925	272.668		7925	276.807		7925	0.834534	7925	0.835829	7925	0.831573		7925	0.833979	0.00218137	3		791.5	179.891		791.5	194.217		791.5	154.394		791.5	108.315		791.5	129.25		791.5	87.0745		791.5	0.265709
7935	404.599		7935	334.277		7935	339.221		7935	315.577		7935	270.548		7935	275.328		7935	0.850779	7935	0.829329	7935	0.82713		7935	0.835746	0.0130653	3		792.5	185.835		792.5	200.642		792.5	153.757		792.5	114.258		792.5	135.675		792.5	86.4378		792.5	0.280288
7945	403.755		7945	337.197		7945	335.074		7945	314.734		7945	273.468		7945	271.18		7945	0.848506	7945	0.83828	7945	0.81467		7945	0.833819	0.0173533	3		793.5	187.676		793.5	202.264		793.5	155.49		793.5	116.099		793.5	137.298		793.5	88.1708		793.5	0.284804
7955	402.531		7955	333.309		7955	340.599		7955	313.51		7955	269.58		7955	276.706		7955	0.845206	7955	0.826363	7955	0.831269		7955	0.834279	0.00977546	3		794.5	186.845		794.5	201.975		794.5	152.894		794.5	115.269		794.5	137.008		794.5	85.575		794.5	0.282767
7965	400.499		7965	334.588		7965	339.99		7965	311.477		7965	270.859		7965	276.096		7965	0.839727	7965	0.830283	7965	0.829439		7965	0.833149	0.00571158	3		795.5	187.929		795.5	206.38		795.5	157.03		795.5	116.353		795.5	141.414		795.5	89.7111		795.5	0.285427
7975	403.989		7975	333.333		7975	337.07		7975	314.967		7975	269.604		7975	273.176		7975	0.849135	7975	0.826436	7975	0.820667		7975	0.832079	0.0150498	3		796.5	183.308		796.5	199.369		796.5	151.833		796.5	111.732		796.5	134.403		796.5	84.5138		796.5	0.27409
7985	404.065		7985	335.74		7985	338.701		7985	315.044		7985	272.011		7985	274.808		7985	0.849341	7985	0.833815	7985	0.825567		7985	0.836241	0.0120714	3		797.5	188.106		797.5	200.067		797.5	155.932		797.5	116.529		797.5	135.101		797.5	88.6126		797.5	0.28586
7995	403.928		7995	335.123		7995	339.218		7995	314.907		7995	271.394		7995	275.325		7995	0.848972	7995	0.831923	7995	0.82712		7995	0.836005	0.0114836	3		798.5	177.328		798.5	199.641		798.5	151.237		798.5	105.751		798.5	134.674		798.5	83.9177		798.5	0.25942
8005	404.698		8005	336.658		8005	340.345		8005	315.677		8005	272.929		8005	276.452		8005	0.851048	8005	0.836628	8005	0.830506		8005	0.839394	0.0105464	3		799.5	179.111		799.5	197.198		799.5	152.74		799.5	107.535		799.5	132.232		799.5	85.4209		799.5	0.263795
8015	405.964		8015	336.286		8015	336.872		8015	316.943		8015	272.558		8015	272.979		8015	0.854462	8015	0.835489	8015	0.820073		8015	0.836674	0.0172249	3		800.5	184.255		800.5	201.425		800.5	151.564		800.5	112.679		800.5	136.459		800.5	84.2449		800.5	0.276414
8025	402.405		8025	337.028		8025	340.683		8025	313.384		8025	273.299		8025	276.789		8025	0.844867	8025	0.837762	8025	0.83152		8025	0.838049	0.00667813	3		801.5	187.575		801.5	206.041		801.5	156.813		801.5	115.998		801.5	141.074		801.5	89.4937		801.5	0.284557
8035	406.862		8035	335.456		8035	339.623		8035	317.84		8035	271.727		8035	275.729		8035	0.85688	8035	0.832943	8035	0.828336		8035	0.839387	0.0153241	3		802.5	180.956		802.5	205.117		802.5	159.556		802.5	109.38		802.5	140.151		802.5	92.2367		802.5	0.268321
8045	402.679		8045	333.188		8045	339.436		8045	313.658		8045	269.459		8045	275.542		8045	0.845604	8045	0.825992	8045	0.827774		8045	0.833124	0.0108454	3		803.5	187.175		803.5	202.981		803.5	154.909		803.5	115.598		803.5	138.014		803.5	87.5903		803.5	0.283575
8055	405.234		8055	336.616		8055	344.175		8055	316.212		8055	272.887		8055	280.282		8055	0.852492	8055	0.8365	8055	0.842013		8055	0.843668	0.00812343	3		804.5	187.384		804.5	197.844		804.5	157.189		804.5	115.807		804.5	132.878		804.5	89.8696		804.5	0.284089
8065	403.272		8065	337.55		8065	341.032		8065	314.251		8065	273.821		8065	277.138		8065	0.847204	8065	0.839362	8065	0.832569		8065	0.839711	0.00732409	3		805.5	189.609		805.5	203.228		805.5	155.799		805.5	118.032		805.5	138.262		805.5	88.4799		805.5	0.289546
8075	401.931		8075	334.297		8075	338.524		8075	312.91		8075	270.568		8075	274.63		8075	0.843587	8075	0.829389	8075	0.825034		8075	0.83267	0.00970196	3		806.5	183.669		806.5	201.092		806.5	150.809		806.5	112.093		806.5	136.126		806.5	83.4902		806.5	0.274977
8085	401.895		8085	335.66		8085	339.285		8085	312.874		8085	271.931		8085	275.391		8085	0.843491	8085	0.833567	8085	0.82732		8085	0.834793	0.00815458	3		807.5	186.845		807.5	200.589		807.5	157.057		807.5	115.269		807.5	135.623		807.5	89.7379		807.5	0.282767
8095	401.817		8095	335.063		8095	338.904		8095	312.796		8095	271.334		8095	275.011		8095	0.843281	8095	0.831739	8095	0.826177		8095	0.833732	0.00872448	3		808.5	185.568		808.5	204.336		808.5	153.344		808.5	113.991		808.5	139.37		808.5	86.0254		808.5	0.279633
8105	403.911		8105	338.826		8105	339.224		8105	314.89		8105	275.097		8105	275.331		8105	0.848925	8105	0.843273	8105	0.827139		8105	0.839779	0.0113057	3		809.5	178.526		809.5	194.288		809.5	154.279		809.5	106.95		809.5	129.321		809.5	86.9602		809.5	0.26236
8115	400.391		8115	335.402		8115	338.055		8115	311.37		8115	271.674		8115	274.162		8115	0.839436	8115	0.832779	8115	0.823627		8115	0.831947	0.00793752	3		810.5	186.521		810.5	202.577		810.5	156.18		810.5	114.944		810.5	137.611		810.5	88.861		810.5	0.281971
8125	403.898		8125	331.539		8125	339.996		8125	314.876		8125	267.81		8125	276.103		8125	0.848889	8125	0.820937	8125	0.829458		8125	0.833095	0.0143266	3		811.5	185.823		811.5	202.32		811.5	162.173		811.5	114.247		811.5	137.354		811.5	94.854		811.5	0.28026
8135	403.882		8135	340.377		8135	340.195		8135	314.86		8135	276.648		8135	276.301		8135	0.848847	8135	0.848029	8135	0.830054		8135	0.84231	0.0106216	3		812.5	190.46		812.5	201.349		812.5	156.71		812.5	118.884		812.5	136.383		812.5	89.3905		812.5	0.291635
8145	404.541		8145	336.241		8145	340.47		8145	315.52		8145	272.512		8145	276.577		8145	0.850625	8145	0.835348	8145	0.830881		8145	0.838951	0.0103535	3		813.5	189.97		813.5	206.701		813.5	153.302		813.5	118.394		813.5	141.735		813.5	85.9833		813.5	0.290433
8155	402.174		8155	337.332		8155	340.444		8155	313.152		8155	273.603		8155	276.55		8155	0.844242	8155	0.838695	8155	0.830802		8155	0.837913	0.00675421	3		814.5	192.993		814.5	199.323		814.5	159.335		814.5	121.416		814.5	134.357		814.5	92.0157		814.5	0.297848
8165	405.329		8165	336.088		8165	340.672		8165	316.307		8165	272.359		8165	276.779		8165	0.852748	8165	0.834881	8165	0.831488		8165	0.839706	0.0114215	3		815.5	185.06		815.5	206.292		815.5	148.819		815.5	113.484		815.5	141.326		815.5	81.5001		815.5	0.278388
8175	405.684		8175	333.775		8175	341.761		8175	316.662		8175	270.046		8175	277.867		8175	0.853705	8175	0.82779	8175	0.834758		8175	0.838751	0.0134109	3		816.5	191.221		816.5	204.762		816.5	158.222		816.5	119.645		816.5	139.796		816.5	90.9032		816.5	0.293502
8185	405.337		8185	333.598		8185	343.317		8185	316.316		8185	269.869		8185	279.423		8185	0.852771	8185	0.827248	8185	0.839433		8185	0.839817	0.0127658	3		817.5	184.808		817.5	199.024		817.5	156.311		817.5	113.231		817.5	134.057		817.5	88.9924		817.5	0.277769
8195	408.164		8195	336.512		8195	341.988		8195	319.142		8195	272.783		8195	278.094		8195	0.860391	8195	0.836179	8195	0.835441		8195	0.844004	0.0141964	3		818.5	185.773		818.5	205.643		818.5	153.533		818.5	114.196		818.5	140.676		818.5	86.2136		818.5	0.280136
8205	409.896		8205	337.374		8205	341.305		8205	320.874		8205	273.645		8205	277.412		8205	0.865059	8205	0.838822	8205	0.83339		8205	0.845757	0.0169356	3		819.5	182.391		819.5	200.056		819.5	158.41		819.5	110.814		819.5	135.09		819.5	91.0907		819.5	0.27184
8215	407.081		8215	336.434		8215	341.431		8215	318.06		8215	272.705		8215	277.537		8215	0.857473	8215	0.835941	8215	0.833767		8215	0.842394	0.0131037	3		820.5	192.329		820.5	204.132		820.5	160.094		820.5	120.753		820.5	139.166		820.5	92.7748		820.5	0.29622
8225	408.263		8225	334.661		8225	342.339		8225	319.242		8225	270.932		8225	278.446		8225	0.860658	8225	0.830506	8225	0.836496		8225	0.842554	0.0159625	3		821.5	187.509		821.5	209.424		821.5	156.196		821.5	115.932		821.5	144.457		821.5	88.8768		821.5	0.284395
8235	408.612		8235	338.058		8235	340.534		8235	319.59		8235	274.329		8235	276.64		8235	0.861598	8235	0.840919	8235	0.831073		8235	0.84453	0.0155798	3		822.5	192.823		822.5	207.538		822.5	157.41		822.5	121.246		822.5	142.572		822.5	90.0913		822.5	0.29743
8245	406.862		8245	335.53		8245	344.779		8245	317.841		8245	271.801		8245	280.886		8245	0.856881	8245	0.833169	8245	0.843826		8245	0.844625	0.0118765	3		823.5	184.234		823.5	203.322		823.5	156.482		823.5	112.657		823.5	138.356		823.5	89.1627		823.5	0.276361
8255	405.367		8255	340.992		8255	343.295		8255	316.346		8255	277.263		8255	279.402		8255	0.852851	8255	0.849913	8255	0.839368		8255	0.847377	0.00709004	3		824.5	185.739		824.5	205.996		824.5	156.33		824.5	114.163		824.5	141.03		824.5	89.0105		824.5	0.280054
8265	406.72		8265	336.478		8265	344.362		8265	317.699		8265	272.749		8265	280.468		8265	0.856499	8265	0.836075	8265	0.842572		8265	0.845049	0.0104348	3		825.5	187.167		825.5	206.691		825.5	160.775		825.5	115.59		825.5	141.724		825.5	93.4561		825.5	0.283556
8275	406.754		8275	335.803		8275	343.55		8275	317.732		8275	272.075		8275	279.657		8275	0.85659	8275	0.834008	8275	0.840134		8275	0.843577	0.0116778	3		826.5	187.734		826.5	209.877		826.5	154.918		826.5	116.158		826.5	144.911		826.5	87.5987		826.5	0.284949
8285	409.195		8285	340.092		8285	343.637		8285	320.174		8285	276.363		8285	279.743		8285	0.863171	8285	0.847153	8285	0.840394		8285	0.850239	0.0116979	3		827.5	193.009		827.5	206.25		827.5	160.257		827.5	121.433		827.5	141.284		827.5	92.9383		827.5	0.297889
8295	404.366		8295	335.007		8295	341.523		8295	315.345		8295	271.278		8295	277.63		8295	0.850152	8295	0.831565	8295	0.834046		8295	0.838588	0.0100914	3		828.5	183.014		828.5	201.987		828.5	156.834		828.5	111.438		828.5	137.021		828.5	89.515		828.5	0.273369
8305	407.395		8305	338.773		8305	343.65		8305	318.373		8305	275.044		8305	279.757		8305	0.858317	8305	0.843112	8305	0.840435		8305	0.847288	0.00964495	3		829.5	187.577		829.5	203.451		829.5	158.269		829.5	116		829.5	138.485		829.5	90.95		829.5	0.284561
8315	409.072		8315	336.033		8315	343.625		8315	320.051		8315	272.304		8315	279.732		8315	0.862839	8315	0.834711	8315	0.840361		8315	0.84597	0.0148795	3		830.5	186.439		830.5	206.15		830.5	155.957		830.5	114.863		830.5	141.183		830.5	88.6378		830.5	0.281772
8325	406.775		8325	337.367		8325	347.693		8325	317.753		8325	273.638		8325	283.8		8325	0.856646	8325	0.838801	8325	0.852582		8325	0.849343	0.00935292	3		831.5	184.607		831.5	202.975		831.5	159.76		831.5	113.03		831.5	138.009		831.5	92.4411		831.5	0.277276
8335	403.265		8335	334.936		8335	343.684		8335	314.244		8335	271.207		8335	279.79		8335	0.847184	8335	0.831349	8335	0.840536		8335	0.83969	0.00795114	3		832.5	191.006		832.5	206.155		832.5	153.917		832.5	119.429		832.5	141.188		832.5	86.5981		832.5	0.292973
8345	410.556		8345	340.612		8345	344.636		8345	321.534		8345	276.883		8345	280.743		8345	0.866839	8345	0.848749	8345	0.843398		8345	0.852995	0.0122839	3		833.5	189.826		833.5	207.26		833.5	155.007		833.5	118.249		833.5	142.294		833.5	87.688		833.5	0.290078
8355	405.14		8355	337.109		8355	344.2		8355	316.119		8355	273.38		8355	280.307		8355	0.852239	8355	0.838011	8355	0.842088		8355	0.844113	0.0073271	3		834.5	185.697		834.5	205.446		834.5	153.852		834.5	114.12		834.5	140.48		834.5	86.5325		834.5	0.27995
8365	406.22		8365	338.993		8365	341.621		8365	317.199		8365	275.264		8365	277.728		8365	0.855151	8365	0.843785	8365	0.83434		8365	0.844425	0.0104205	3		835.5	190.985		835.5	205.664		835.5	161.68		835.5	119.409		835.5	140.698		835.5	94.3606		835.5	0.292923
8375	404.929		8375	341.433		8375	343.967		8375	315.907		8375	277.704		8375	280.073		8375	0.851669	8375	0.851263	8375	0.841386		8375	0.848106	0.00582302	3		836.5	194.772		836.5	212.34		836.5	157.992		836.5	123.195		836.5	147.373		836.5	90.6727		836.5	0.302212
8385	407.366		8385	339.24		8385	344.487		8385	318.344		8385	275.511		8385	280.593		8385	0.858239	8385	0.844543	8385	0.842948		8385	0.848577	0.00840572	3		837.5	194.557		837.5	204.351		837.5	156.094		837.5	122.98		837.5	139.385		837.5	88.775		837.5	0.301684
8395	406.551		8395	339.359		8395	344.441		8395	317.53		8395	275.63		8395	280.548		8395	0.856043	8395	0.844908	8395	0.842811		8395	0.847921	0.00711222	3		838.5	182.229		838.5	213.324		838.5	163.907		838.5	110.652		838.5	148.357		838.5	96.5881		838.5	0.271442
8405	407.376		8405	338.843		8405	340.471		8405	318.354		8405	275.114		8405	276.577		8405	0.858267	8405	0.843325	8405	0.830884		8405	0.844158	0.0137105	3		839.5	187.321		839.5	206.266		839.5	160.726		839.5	115.744		839.5	141.3		839.5	93.4074		839.5	0.283934
8415	406.652		8415	341.236		8415	340.836		8415	317.631		8415	277.507		8415	276.943		8415	0.856315	8415	0.85066	8415	0.831981		8415	0.846319	0.0127344	3		840.5	194.893		840.5	218.328		840.5	159.94		840.5	123.316		840.5	153.362		840.5	92.6209		840.5	0.302509
8425	408.716		8425	339.993		8425	345.21		8425	319.695		8425	276.264		8425	281.316		8425	0.86188	8425	0.846851	8425	0.84512		8425	0.851284	0.00921775	3		841.5	188.447		841.5	207.446		841.5	162.901		841.5	116.87		841.5	142.48		841.5	95.5815		841.5	0.286696
8435	414.129		8435	337.836		8435	340.476		8435	325.108		8435	274.107		8435	276.582		8435	0.876473	8435	0.840238	8435	0.830899		8435	0.849204	0.0240736	3		842.5	186.562		842.5	204.62		842.5	156.209		842.5	114.986		842.5	139.654		842.5	88.8901		842.5	0.282073
8445	410.024		8445	337.809		8445	342.714		8445	321.003		8445	274.08		8445	278.82		8445	0.865407	8445	0.840155	8445	0.837621		8445	0.847728	0.0153628	3		843.5	187.024		843.5	206.344		843.5	164.454		843.5	115.447		843.5	141.378		843.5	97.1347		843.5	0.283205
8455	407.71		8455	342.006		8455	345.659		8455	318.689		8455	278.277		8455	281.765		8455	0.859169	8455	0.85302	8455	0.846468		8455	0.852886	0.0063512	3		844.5	194.316		844.5	209.656		844.5	161.98		844.5	122.74		844.5	144.69		844.5	94.6612		844.5	0.301095
8465	407.846		8465	336.061		8465	342.695		8465	318.824		8465	272.332		8465	278.802		8465	0.859533	8465	0.834796	8465	0.837565		8465	0.843965	0.0135532	3		845.5	191.395		845.5	216.23		845.5	162.395		845.5	119.819		845.5	151.264		845.5	95.076		845.5	0.293929
8475	412.601		8475	342.195		8475	345.681		8475	323.579		8475	278.466		8475	281.788		8475	0.872353	8475	0.8536	8475	0.846537		8475	0.857497	0.0133417	3		846.5	194.591		846.5	200.24		846.5	162.825		846.5	123.015		846.5	135.274		846.5	95.5062		846.5	0.301769
8485	410.054		8485	343.833		8485	346.072		8485	321.033		8485	280.104		8485	282.178		8485	0.865488	8485	0.858622	8485	0.84771		8485	0.857273	0.00896538	3		847.5	194.587		847.5	211.791		847.5	162.639		847.5	123.011		847.5	146.825		847.5	95.3202		847.5	0.301759
8495	410.933		8495	342.94		8495	347.755		8495	321.912		8495	279.211		8495	283.862		8495	0.867856	8495	0.855883	8495	0.852766		8495	0.858835	0.00796628	3		848.5	193.794		848.5	215.911		848.5	159.097		848.5	122.218		848.5	150.945		848.5	91.7779		848.5	0.299814
8505	410.494		8505	343.717		8505	343.102		8505	321.473		8505	279.988		8505	279.208		8505	0.866674	8505	0.858267	8505	0.838788		8505	0.854576	0.0143048	3		849.5	192.433		849.5	212.808		849.5	162.276		849.5	120.857		849.5	147.841		849.5	94.9569		849.5	0.296475
8515	409.82		8515	342.259		8515	346.317		8515	320.799		8515	278.53		8515	282.424		8515	0.864857	8515	0.853798	8515	0.848448		8515	0.855701	0.00836831	3		850.5	188.784		850.5	208.497		850.5	159.798		850.5	117.207		850.5	143.531		850.5	92.4788		850.5	0.287523
8525	406.9		8525	344.917		8525	348.516		8525	317.878		8525	281.188		8525	284.623		8525	0.856983	8525	0.861944	8525	0.855054		8525	0.857994	0.00355436	3		851.5	191.989		851.5	207.705		851.5	161.916		851.5	120.412		851.5	142.739		851.5	94.597		851.5	0.295385
8535	409.783		8535	341.082		8535	346.292		8535	320.762		8535	277.353		8535	282.398		8535	0.864757	8535	0.85019	8535	0.848371		8535	0.854439	0.00898169	3		852.5	190.352		852.5	208.249		852.5	160.864		852.5	118.775		852.5	143.282		852.5	93.5453		852.5	0.29137
8545	411.302		8545	342.256		8545	347.296		8545	322.281		8545	278.527		8545	283.402		8545	0.868852	8545	0.853789	8545	0.851387		8545	0.858009	0.00946669	3		853.5	192.122		853.5	210.706		853.5	160.526		853.5	120.545		853.5	145.74		853.5	93.2068		853.5	0.295711
8555	408.277		8555	339.129		8555	347.276		8555	319.255		8555	275.4		8555	283.382		8555	0.860695	8555	0.844202	8555	0.851327		8555	0.852075	0.00827228	3		854.5	192.21		854.5	215.257		854.5	151.528		854.5	120.634		854.5	150.29		854.5	84.2094		854.5	0.295929
8565	411.473		8565	341.12		8565	343.338		8565	322.452		8565	277.391		8565	279.445		8565	0.869313	8565	0.850306	8565	0.839498		8565	0.853039	0.015094	3		855.5	191.631		855.5	213.968		855.5	161.116		855.5	120.055		855.5	149.002		855.5	93.7971		855.5	0.294507
8575	406.852		8575	342.762		8575	344.184		8575	317.831		8575	279.033		8575	280.291		8575	0.856855	8575	0.855339	8575	0.842039		8575	0.851411	0.008152	3		856.5	190.465		856.5	208.147		856.5	159.341		856.5	118.889		856.5	143.181		856.5	92.0215		856.5	0.291647
8585	405.59		8585	339.23		8585	346.263		8585	316.569		8585	275.501		8585	282.37		8585	0.853453	8585	0.844512	8585	0.848285		8585	0.84875	0.00448863	3		857.5	189.91		857.5	210.45		857.5	160.872		857.5	118.333		857.5	145.484		857.5	93.5526		857.5	0.290285
8595	410.257		8595	340.011		8595	346.405		8595	321.236		8595	276.282		8595	282.511		8595	0.866035	8595	0.846905	8595	0.84871		8595	0.853883	0.0105624	3		858.5	187.477		858.5	208.708		858.5	161.999		858.5	115.9		858.5	143.742		858.5	94.6804		858.5	0.284317
8605	406.82		8605	339.195		8605	346.167		8605	317.798		8605	275.466		8605	282.274		8605	0.856768	8605	0.844403	8605	0.847996		8605	0.849722	0.0063604	3		859.5	199.368		859.5	209.256		859.5	161.149		859.5	127.791		859.5	144.29		859.5	93.8303		859.5	0.313486
8615	412.968		8615	340.01		8615	348.024		8615	323.947		8615	276.281		8615	284.13		8615	0.873343	8615	0.846902	8615	0.853574		8615	0.85794	0.0137505	3		860.5	193.991		860.5	208.118		860.5	161.923		860.5	122.415		860.5	143.152		860.5	94.6037		860.5	0.300298
8625	408.546		8625	341.404		8625	350.632		8625	319.525		8625	277.676		8625	286.739		8625	0.861421	8625	0.851177	8625	0.861409		8625	0.858003	0.00591106	3		861.5	194.109		861.5	212.747		861.5	162.874		861.5	122.532		861.5	147.781		861.5	95.555		861.5	0.300586
8635	410.591		8635	343.82		8635	344.548		8635	321.569		8635	280.091		8635	280.655		8635	0.866934	8635	0.858581	8635	0.843133		8635	0.856216	0.0120756	3		862.5	195.757		862.5	212.318		862.5	163.111		862.5	124.18		862.5	147.352		862.5	95.792		862.5	0.304628
8645	411.259		8645	342.438		8645	346.365		8645	322.238		8645	278.709		8645	282.471		8645	0.868736	8645	0.854347	8645	0.84859		8645	0.857224	0.010377	3		863.5	197.764		863.5	208.043		863.5	155.794		863.5	126.187		863.5	143.077		863.5	88.4745		863.5	0.309552
8655	412.885		8655	346.211		8655	347.302		8655	323.864		8655	282.482		8655	283.409		8655	0.87312	8655	0.86591	8655	0.851407		8655	0.863479	0.0110588	3		864.5	195.618		864.5	213.579		864.5	161.946		864.5	124.041		864.5	148.613		864.5	94.6274		864.5	0.304287
8665	412.361		8665	343.19		8665	348.871		8665	323.339		8665	279.461		8665	284.978		8665	0.871705	8665	0.856651	8665	0.856119		8665	0.861492	0.00884912	3		865.5	193.623		865.5	209.614		865.5	164.597		865.5	122.047		865.5	144.648		865.5	97.2777		865.5	0.299394
8675	409.122		8675	341.315		8675	348.813		8675	320.101		8675	277.586		8675	284.92		8675	0.862974	8675	0.850903	8675	0.855945		8675	0.856607	0.00606275	3		866.5	191.741		866.5	211.763		866.5	164.022		866.5	120.164		866.5	146.796		866.5	96.7025		866.5	0.294777
8685	410.981		8685	338.886		8685	346.966		8685	321.959		8685	275.157		8685	283.073		8685	0.867986	8685	0.843457	8685	0.850398		8685	0.853947	0.0126435	3		867.5	201.615		867.5	215.464		867.5	167.179		867.5	130.039		867.5	150.498		867.5	99.8597		867.5	0.318999
8695	410.879		8695	345.325		8695	349.415		8695	321.858		8695	281.596		8695	285.521		8695	0.867711	8695	0.863195	8695	0.857752		8695	0.862886	0.00498681	3		868.5	196.33		868.5	208.626		868.5	165.73		868.5	124.754		868.5	143.66		868.5	98.4113		868.5	0.306035
8705	412.933		8705	344.656		8705	347.569		8705	323.912		8705	280.927		8705	283.676		8705	0.873248	8705	0.861144	8705	0.852208		8705	0.8622	0.0105598	3		869.5	195.602		869.5	216.867		869.5	161.524		869.5	124.026		869.5	151.901		869.5	94.2052		869.5	0.304249
8715	411.837		8715	342.058		8715	347.11		8715	322.815		8715	278.329		8715	283.217		8715	0.870293	8715	0.853182	8715	0.850829		8715	0.858101	0.0106238	3		870.5	198.418		870.5	217.861		870.5	162.79		870.5	126.841		870.5	152.895		870.5	95.4714		870.5	0.311155
8725	411.136		8725	342.042		8725	348.536		8725	322.115		8725	278.313		8725	284.642		8725	0.868405	8725	0.853132	8725	0.855111		8725	0.858883	0.00830547	3		871.5	197.054		871.5	208.736		871.5	163.015		871.5	125.478		871.5	143.769		871.5	95.6964		871.5	0.307811
8735	413.867		8735	343.909		8735	353.266		8735	324.846		8735	280.18		8735	289.372		8735	0.875767	8735	0.858854	8735	0.869322		8735	0.867981	0.00853603	3		872.5	201.134		872.5	214.78		872.5	161.315		872.5	129.557		872.5	149.814		872.5	93.9958		872.5	0.317819
8745	411.634		8745	344.057		8745	348.172		8745	322.612		8745	280.328		8745	284.279		8745	0.869746	8745	0.859309	8745	0.85402		8745	0.861025	0.00800197	3		873.5	199.593		873.5	215.23		873.5	163.728		873.5	128.016		873.5	150.264		873.5	96.4085		873.5	0.314038
8755	411.679		8755	346.794		8755	345.079		8755	322.658		8755	283.065		8755	281.186		8755	0.869868	8755	0.8677	8755	0.844727		8755	0.860765	0.0139312	3		874.5	193.964		874.5	223.534		874.5	164.087		874.5	122.388		874.5	158.568		874.5	96.7683		874.5	0.300231
8765	413.863		8765	341.52		8765	349.435		8765	324.842		8765	277.791		8765	285.542		8765	0.875756	8765	0.851531	8765	0.857814		8765	0.861701	0.0125715	3		875.5	194.169		875.5	219.535		875.5	168.131		875.5	122.592		875.5	154.568		875.5	100.812		875.5	0.300733
8775	409.939		8775	342.367		8775	348		8775	320.918		8775	278.638		8775	284.107		8775	0.865177	8775	0.854128	8775	0.853503		8775	0.857603	0.006567	3		876.5	196.068		876.5	212.91		876.5	164.803		876.5	124.491		876.5	147.944		876.5	97.4845		876.5	0.305391
8785	410.005		8785	344.058		8785	346.635		8785	320.984		8785	280.329		8785	282.741		8785	0.865356	8785	0.859311	8785	0.849401		8785	0.858023	0.00805483	3		877.5	197.349		877.5	218.905		877.5	166.557		877.5	125.772		877.5	153.939		877.5	99.2383		877.5	0.308534
8795	411.522		8795	344.124		8795	350.359		8795	322.501		8795	280.395		8795	286.466		8795	0.869445	8795	0.859514	8795	0.86059		8795	0.863183	0.00544946	3		878.5	197.242		878.5	213.158		878.5	164.64		878.5	125.666		878.5	148.192		878.5	97.3214		878.5	0.308273
8805	415.23		8805	343.993		8805	345.803		8805	326.209		8805	280.264		8805	281.909		8805	0.879442	8805	0.859111	8805	0.846902		8805	0.861818	0.0164381	3		879.5	199.31		879.5	220.676		879.5	162.938		879.5	127.733		879.5	155.709		879.5	95.619		879.5	0.313344
8815	412.1		8815	342.193		8815	346.947		8815	323.079		8815	278.465		8815	283.054		8815	0.871003	8815	0.853596	8815	0.85034		8815	0.858313	0.0111095	3		880.5	198.817		880.5	216.63		880.5	155.44		880.5	127.241		880.5	151.664		880.5	88.1208		880.5	0.312135
8825	407.823		8825	340.263		8825	348.53		8825	318.801		8825	276.534		8825	284.636		8825	0.859471	8825	0.847677	8825	0.855093		8825	0.854081	0.00596168	3		881.5	191.16		881.5	221.518		881.5	168.56		881.5	119.584		881.5	156.552		881.5	101.241		881.5	0.293352
8835	409.989		8835	345.011		8835	345.705		8835	320.968		8835	281.282		8835	281.811		8835	0.865311	8835	0.862232	8835	0.846606		8835	0.85805	0.0100293	3		882.5	193.563		882.5	214.622		882.5	160.711		882.5	121.987		882.5	149.656		882.5	93.3919		882.5	0.299247
8845	414.082		8845	341.089		8845	346.414		8845	325.061		8845	277.36		8845	282.521		8845	0.876346	8845	0.85021	8845	0.848739		8845	0.858431	0.0155318	3		883.5	196.662		883.5	216.639		883.5	168.828		883.5	125.086		883.5	151.673		883.5	101.509		883.5	0.306849
8855	414.405		8855	342.211		8855	351.022		8855	325.383		8855	278.482		8855	287.128		8855	0.877216	8855	0.853651	8855	0.86258		8855	0.864483	0.0118972	3		884.5	199.321		884.5	213.016		884.5	167.388		884.5	127.745		884.5	148.05		884.5	100.069		884.5	0.313372
8865	419.035		8865	343.71		8865	346.866		8865	330.014		8865	279.981		8865	282.973		8865	0.889699	8865	0.858243	8865	0.850097		8865	0.866013	0.020913	3		885.5	194.63		885.5	212.275		885.5	166.109		885.5	123.054		885.5	147.309		885.5	98.7899		885.5	0.301865
8875	409.898		8875	343.55		8875	352.651		8875	320.876		8875	279.822		8875	288.757		8875	0.865065	8875	0.857756	8875	0.867474		8875	0.863431	0.00506085	3		886.5	201.41		886.5	214.08		886.5	167.83		886.5	129.834		886.5	149.114		886.5	100.511		886.5	0.318496
8885	415.807		8885	343.536		8885	346.864		8885	326.786		8885	279.807		8885	282.97		8885	0.880997	8885	0.857711	8885	0.85009		8885	0.862932	0.0161019	3		887.5	197.354		887.5	218.554		887.5	162.627		887.5	125.778		887.5	153.587		887.5	95.308		887.5	0.308547
8895	413.069		8895	342.093		8895	348.699		8895	324.048		8895	278.364		8895	284.806		8895	0.873615	8895	0.853289	8895	0.855602		8895	0.860835	0.011128	3		888.5	192.726		888.5	218.08		888.5	159.395		888.5	121.149		888.5	153.114		888.5	92.076		888.5	0.297193
8905	415.231		8905	342.191		8905	349.749		8905	326.21		8905	278.462		8905	285.855		8905	0.879444	8905	0.853587	8905	0.858756		8905	0.863929	0.013683	3		889.5	192.242		889.5	217.225		889.5	162.657		889.5	120.666		889.5	152.259		889.5	95.3382		889.5	0.296007
8915	412.361		8915	343.185		8915	346.329		8915	323.339		8915	279.456		8915	282.436		8915	0.871705	8915	0.856635	8915	0.848483		8915	0.858941	0.0117819	3		890.5	195.784		890.5	213.959		890.5	163.096		890.5	124.208		890.5	148.992		890.5	95.7774		890.5	0.304695
8925	414.607		8925	340.424		8925	352.473		8925	325.586		8925	276.695		8925	288.579		8925	0.877762	8925	0.848171	8925	0.866939		8925	0.864291	0.0149723	3		891.5	195.849		891.5	218.493		891.5	162.905		891.5	124.272		891.5	153.527		891.5	95.5861		891.5	0.304854
8935	412.713		8935	345.703		8935	349.723		8935	323.692		8935	281.974		8935	285.83		8935	0.872656	8935	0.864353	8935	0.85868		8935	0.86523	0.00702947	3		892.5	196.18		892.5	217.557		892.5	163.181		892.5	124.603		892.5	152.591		892.5	95.8624		892.5	0.305666
8945	414.534		8945	345.312		8945	350.03		8945	325.512		8945	281.583		8945	286.136		8945	0.877564	8945	0.863156	8945	0.8596		8945	0.866773	0.00951276	3		893.5	196.873		893.5	213.347		893.5	169.57		893.5	125.296		893.5	148.38		893.5	102.251		893.5	0.307366
8955	413.999		8955	346.32		8955	346.532		8955	324.978		8955	282.591		8955	282.638		8955	0.876123	8955	0.866245	8955	0.849092		8955	0.86382	0.0136776	3		894.5	202.3		894.5	218.903		894.5	165.889		894.5	130.724		894.5	153.937		894.5	98.5703		894.5	0.320679
8965	411.395		8965	344.813		8965	348.677		8965	322.373		8965	281.084		8965	284.784		8965	0.869101	8965	0.861627	8965	0.855538		8965	0.862089	0.00679355	3		895.5	195.628		895.5	215.95		895.5	158.689		895.5	124.051		895.5	150.984		895.5	91.3695		895.5	0.304312
8975	416.093		8975	342.508		8975	352.011		8975	327.072		8975	278.779		8975	288.117		8975	0.881768	8975	0.85456	8975	0.865551		8975	0.867293	0.0136873	3		896.5	197.142		896.5	221.254		896.5	165.206		896.5	125.565		896.5	156.288		896.5	97.8867		896.5	0.308026
8985	415.949		8985	346.273		8985	349.37		8985	326.927		8985	282.544		8985	285.476		8985	0.881379	8985	0.8661	8985	0.857617		8985	0.868365	0.0120419	3		897.5	199.102		897.5	216.443		897.5	163.77		897.5	127.526		897.5	151.477		897.5	96.4511		897.5	0.312834
8995	419.483		8995	342.818		8995	348.267		8995	330.461		8995	279.089		8995	284.374		8995	0.890906	8995	0.855509	8995	0.854306		8995	0.866907	0.0207927	3		898.5	200.534		898.5	215.678		898.5	168.192		898.5	128.958		898.5	150.712		898.5	100.873		898.5	0.316347
9005	416.111		9005	345.987		9005	353.206		9005	327.089		9005	282.258		9005	289.312		9005	0.881815	9005	0.865225	9005	0.869142		9005	0.87206	0.00867167	3		899.5	200.115		899.5	222.267		899.5	165.783		899.5	128.538		899.5	157.301		899.5	98.4643		899.5	0.315319
9015	411.123		9015	344.183		9015	351.51		9015	322.102		9015	280.454		9015	287.617		9015	0.868369	9015	0.859694	9015	0.864048		9015	0.864037	0.0043374	3		900.5	201.46		900.5	219.213		900.5	165.599		900.5	129.884		900.5	154.247		900.5	98.2799		900.5	0.31862
9025	413.978		9025	345.297		9025	348.611		9025	324.956		9025	281.568		9025	284.717		9025	0.876065	9025	0.863108	9025	0.855337		9025	0.864836	0.0104717	3		901.5	202.999		901.5	212.672		901.5	165.193		901.5	131.423		901.5	147.706		901.5	97.8741		901.5	0.322395
9035	415.834		9035	345.214		9035	347.217		9035	326.813		9035	281.485		9035	283.324		9035	0.88107	9035	0.862855	9035	0.851151		9035	0.865025	0.0150769	3		902.5	204.127		902.5	216.673		902.5	164.352		902.5	132.551		902.5	151.707		902.5	97.0334		902.5	0.325162
9045	416.302		9045	343.653		9045	351.582		9045	327.281		9045	279.924		9045	287.688		9045	0.882331	9045	0.858071	9045	0.864262		9045	0.868221	0.0126052	3		903.5	198.931		903.5	218.406		903.5	162.935		903.5	127.354		903.5	153.439		903.5	95.6161		903.5	0.312414
9055	414.088		9055	346.197		9055	349.383		9055	325.067		9055	282.468		9055	285.49		9055	0.876362	9055	0.865867	9055	0.857658		9055	0.866629	0.00937513	3		904.5	200.676		904.5	217.659		904.5	171.029		904.5	129.099		904.5	152.692		904.5	103.71		904.5	0.316695
9065	417.13		9065	346.444		9065	351.758		9065	328.109		9065	282.715		9065	287.865		9065	0.884564	9065	0.866624	9065	0.864792		9065	0.871993	0.010925	3		905.5	197.504		905.5	220.645		905.5	165.415		905.5	125.928		905.5	155.679		905.5	98.0958		905.5	0.308915
9075	417.717		9075	348.39		9075	353.104		9075	328.696		9075	284.661		9075	289.21		9075	0.886146	9075	0.872591	9075	0.868836		9075	0.875858	0.009106	3		906.5	200.196		906.5	224.62		906.5	168.462		906.5	128.619		906.5	159.654		906.5	101.143		906.5	0.315517
9085	417.628		9085	345.773		9085	354.24		9085	328.606		9085	282.045		9085	290.347		9085	0.885905	9085	0.86457	9085	0.872249		9085	0.874241	0.0108064	3		907.5	196.364		907.5	223.105		907.5	158.945		907.5	124.788		907.5	158.138		907.5	91.6261		907.5	0.306118
9095	415.244		9095	342.879		9095	355.307		9095	326.223		9095	279.15		9095	291.413		9095	0.87948	9095	0.855698	9095	0.875453		9095	0.87021	0.0127283	3		908.5	199.291		908.5	225.111		908.5	167.417		908.5	127.715		908.5	160.145		908.5	100.098		908.5	0.313298
9105	414.712		9105	348.358		9105	354.8		9105	325.691		9105	284.629		9105	290.907		9105	0.878046	9105	0.872493	9105	0.873932		9105	0.874824	0.0028816	3		909.5	195.295		909.5	218.253		909.5	165.421		909.5	123.719		909.5	153.287		909.5	98.1019		909.5	0.303496
9115	417.884		9115	348.104		9115	348.79		9115	328.862		9115	284.376		9115	284.897		9115	0.886595	9115	0.871715	9115	0.855877		9115	0.871396	0.0153615	3		910.5	204.66		910.5	217.153		910.5	166.171		910.5	133.084		910.5	152.187		910.5	98.8516		910.5	0.326469
9125	413.048		9125	344.04		9125	350.397		9125	324.027		9125	280.311		9125	286.504		9125	0.873559	9125	0.859256	9125	0.860705		9125	0.864507	0.00787328	3		911.5	200.984		911.5	219.689		911.5	163.667		911.5	129.407		911.5	154.723		911.5	96.348		911.5	0.317451
9135	416.797		9135	348.334		9135	350.571		9135	327.775		9135	284.605		9135	286.677		9135	0.883665	9135	0.872419	9135	0.861225		9135	0.872436	0.01122	3		912.5	194.265		912.5	224.374		912.5	161.899		912.5	122.688		912.5	159.408		912.5	94.5803		912.5	0.300968
9145	414.968		9145	353.176		9145	354.782		9145	325.946		9145	289.447		9145	290.889		9145	0.878734	9145	0.887262	9145	0.873877		9145	0.879958	0.00677603	3		913.5	207.77		913.5	218.442		913.5	167.083		913.5	136.193		913.5	153.476		913.5	99.7642		913.5	0.334098
9155	416.838		9155	350.021		9155	353.692		9155	327.817		9155	286.292		9155	289.798		9155	0.883776	9155	0.87759	9155	0.870602		9155	0.877323	0.00659106	3		914.5	205.188		914.5	222.28		914.5	168.456		914.5	133.611		914.5	157.314		914.5	101.137		914.5	0.327763
9165	418.204		9165	345.002		9165	352.749		9165	329.183		9165	281.273		9165	288.855		9165	0.887459	9165	0.862206	9165	0.867768		9165	0.872478	0.0132687	3		915.5	203.396		915.5	219.883		915.5	169.548		915.5	131.82		915.5	154.917		915.5	102.229		915.5	0.323368
9175	415.986		9175	348.075		9175	357.628		9175	326.964		9175	284.346		9175	293.734		9175	0.881478	9175	0.871626	9175	0.882426		9175	0.87851	0.00598067	3		916.5	200.822		916.5	229.33		916.5	164.052		916.5	129.245		916.5	164.364		916.5	96.7332		916.5	0.317053
9185	412.12		9185	344.123		9185	354.402		9185	323.099		9185	280.394		9185	290.509		9185	0.871057	9185	0.859509	9185	0.872735		9185	0.867767	0.00720045	3		917.5	202.206		917.5	225.091		917.5	164.203		917.5	130.629		917.5	160.124		917.5	96.8837		917.5	0.320448
9195	415.906		9195	348.87		9195	355.589		9195	326.885		9195	285.141		9195	291.696		9195	0.881263	9195	0.874062	9195	0.876301		9195	0.877209	0.00368554	3		918.5	206.946		918.5	227.627		918.5	160.628		918.5	135.369		918.5	162.661		918.5	93.309		918.5	0.332076
9205	416.11		9205	346.637		9205	354.382		9205	327.088		9205	282.908		9205	290.489		9205	0.881813	9205	0.867218	9205	0.872675		9205	0.873902	0.00737432	3		919.5	201.981		919.5	223.269		919.5	166.651		919.5	130.404		919.5	158.303		919.5	99.332		919.5	0.319896
9215	419.307		9215	347.848		9215	352.531		9215	330.285		9215	284.119		9215	288.637		9215	0.890432	9215	0.870929	9215	0.867114		9215	0.876158	0.0125075	3		920.5	203.732		920.5	221.648		920.5	166.335		920.5	132.156		920.5	156.682		920.5	99.0156		920.5	0.324193
9225	414.209		9225	348.196		9225	351.072		9225	325.188		9225	284.467		9225	287.179		9225	0.876688	9225	0.871996	9225	0.862733		9225	0.870472	0.00710161	3		921.5	202.079		921.5	219.882		921.5	163.1		921.5	130.502		921.5	154.916		921.5	95.7809		921.5	0.320137
9235	417.437		9235	348.408		9235	352.281		9235	328.416		9235	284.679		9235	288.388		9235	0.885391	9235	0.872645	9235	0.866364		9235	0.8748	0.00969466	3		922.5	200.461		922.5	228.577		922.5	169.374		922.5	128.884		922.5	163.611		922.5	102.055		922.5	0.316168
9245	417.309		9245	349.354		9245	351.992		9245	328.288		9245	285.625		9245	288.098		9245	0.885046	9245	0.875546	9245	0.865495		9245	0.875362	0.00977678	3		923.5	203.803		923.5	222.291		923.5	166.797		923.5	132.226		923.5	157.325		923.5	99.4776		923.5	0.324365
9255	414.902		9255	346.492		9255	352.603		9255	325.881		9255	282.763		9255	288.709		9255	0.878556	9255	0.866774	9255	0.867329		9255	0.870886	0.00664822	3		924.5	205.402		924.5	221.455		924.5	171.768		924.5	133.825		924.5	156.489		924.5	104.449		924.5	0.328288
9265	416.333		9265	349.79		9265	351.112		9265	327.311		9265	286.061		9265	287.219		9265	0.882414	9265	0.876881	9265	0.862852		9265	0.874049	0.0100838	3		925.5	204.742		925.5	225.157		925.5	168.766		925.5	133.165		925.5	160.191		925.5	101.447		925.5	0.326669
9275	419.31		9275	349.098		9275	355.161		9275	330.288		9275	285.369		9275	291.267		9275	0.89044	9275	0.874759	9275	0.875015		9275	0.880071	0.00898016	3		926.5	203.422		926.5	221.82		926.5	168.858		926.5	131.846		926.5	156.854		926.5	101.539		926.5	0.323433
9285	418.435		9285	349.988		9285	350.568		9285	329.413		9285	286.259		9285	286.674		9285	0.88808	9285	0.877489	9285	0.861216		9285	0.875595	0.0135319	3		927.5	201.692		927.5	224.897		927.5	165.778		927.5	130.115		927.5	159.931		927.5	98.4591		927.5	0.319187
9295	417.956		9295	345.852		9295	355.776		9295	328.934		9295	282.123		9295	291.882		9295	0.886789	9295	0.86481	9295	0.876863		9295	0.876154	0.0110067	3		928.5	200.395		928.5	226.337		928.5	165.132		928.5	128.819		928.5	161.371		928.5	97.8126		928.5	0.316007
9305	420.318		9305	348.124		9305	353.488		9305	331.296		9305	284.395		9305	289.595		9305	0.893157	9305	0.871774	9305	0.86999		9305	0.878307	0.0128916	3		929.5	201.879		929.5	225.58		929.5	167.064		929.5	130.302		929.5	160.614		929.5	99.7445		929.5	0.319646
9315	416.38		9315	349.918		9315	356.954		9315	327.358		9315	286.189		9315	293.061		9315	0.882541	9315	0.877275	9315	0.880403		9315	0.880073	0.00264841	3		930.5	202.738		930.5	228.915		930.5	166.531		930.5	131.162		930.5	163.949		930.5	99.2117		930.5	0.321755
9325	425.196		9325	346.805		9325	355.219		9325	336.175		9325	283.076		9325	291.326		9325	0.906309	9325	0.867732	9325	0.87519		9325	0.883077	0.0204623	3		931.5	200.537		931.5	222.962		931.5	170.182		931.5	128.961		931.5	157.996		931.5	102.863		931.5	0.316355
9335	415.623		9335	350.208		9335	350.665		9335	326.602		9335	286.479		9335	286.772		9335	0.880501	9335	0.878162	9335	0.861509		9335	0.87339	0.0103562	3		932.5	210.713		932.5	221.329		932.5	169.954		932.5	139.136		932.5	156.362		932.5	102.635		932.5	0.341317
9345	421.134		9345	346.27		9345	354.652		9345	332.113		9345	282.541		9345	290.758		9345	0.895358	9345	0.866092	9345	0.873485		9345	0.878312	0.0152187	3		933.5	206.194		933.5	228.815		933.5	170.227		933.5	134.618		933.5	163.848		933.5	102.908		933.5	0.330232
9355	421.422		9355	347.776		9355	353.957		9355	332.401		9355	284.047		9355	290.064		9355	0.896135	9355	0.870709	9355	0.871399		9355	0.879414	0.0144848	3		934.5	204.83		934.5	222.791		934.5	167.97		934.5	133.253		934.5	157.824		934.5	100.651		934.5	0.326886
9365	418.51		9365	350.468		9365	354.286		9365	329.489		9365	286.739		9365	290.393		9365	0.888284	9365	0.878961	9365	0.872388		9365	0.879878	0.00798767	3		935.5	203.389		935.5	224.598		935.5	169.832		935.5	131.813		935.5	159.632		935.5	102.513		935.5	0.323351
9375	418.455		9375	347.631		9375	357.046		9375	329.433		9375	283.902		9375	293.153		9375	0.888134	9375	0.870265	9375	0.880678		9375	0.879692	0.00897532	3		936.5	204.374		936.5	223.579		936.5	166.558		936.5	132.797		936.5	158.613		936.5	99.2386		936.5	0.325766
9385	419.028		9385	348.886		9385	354.182		9385	330.007		9385	285.157		9385	290.289		9385	0.88968	9385	0.87411	9385	0.872076		9385	0.878622	0.00963045	3		937.5	205.556		937.5	228.398		937.5	172.781		937.5	133.979		937.5	163.432		937.5	105.462		937.5	0.328666
9395	419.343		9395	350.01		9395	353.572		9395	330.321		9395	286.281		9395	289.678		9395	0.890529	9395	0.877557	9395	0.87024		9395	0.879442	0.0102747	3		938.5	207.494		938.5	228.687		938.5	166.526		938.5	135.918		938.5	163.721		938.5	99.2071		938.5	0.333421
9405	415.352		9405	349.043		9405	353.139		9405	326.33		9405	285.314		9405	289.245		9405	0.879769	9405	0.874592	9405	0.86894		9405	0.874434	0.00541632	3		939.5	197.733		939.5	229.788		939.5	169.42		939.5	126.156		939.5	164.822		939.5	102.101		939.5	0.309475
9415	422.531		9415	350.276		9415	352.246		9415	333.51		9415	286.547		9415	288.353		9415	0.899124	9415	0.878372	9415	0.866259		9415	0.881252	0.0166206	3		940.5	201.186		940.5	226.7		940.5	166.507		940.5	129.61		940.5	161.733		940.5	99.1882		940.5	0.317947
9425	423.31		9425	350.118		9425	353.853		9425	334.288		9425	286.389		9425	289.96		9425	0.901223	9425	0.877888	9425	0.871086		9425	0.883399	0.0158063	3		941.5	201.432		941.5	224.541		941.5	168.56		941.5	129.855		941.5	159.574		941.5	101.241		941.5	0.318549
9435	414.659		9435	349.787		9435	351.339		9435	325.638		9435	286.058		9435	287.446		9435	0.877901	9435	0.876872	9435	0.863534		9435	0.872769	0.0080147	3		942.5	203.163		942.5	227.954		942.5	165.481		942.5	131.587		942.5	162.987		942.5	98.1624		942.5	0.322796
9445	419.143		9445	350.616		9445	353.328		9445	330.121		9445	286.887		9445	289.435		9445	0.889989	9445	0.879415	9445	0.869509		9445	0.879638	0.0102422	3		943.5	202.353		943.5	226.56		943.5	170.622		943.5	130.776		943.5	161.594		943.5	103.303		943.5	0.320809
9455	416.579		9455	352.7		9455	357.441		9455	327.558		9455	288.971		9455	293.548		9455	0.883079	9455	0.885803	9455	0.881866		9455	0.883583	0.00201652	3		944.5	204.462		944.5	229.512		944.5	167.364		944.5	132.886		944.5	164.546		944.5	100.045		944.5	0.325984
9465	419.34		9465	350.836		9465	356.003		9465	330.319		9465	287.107		9465	292.11		9465	0.890522	9465	0.880088	9465	0.877545		9465	0.882719	0.00687669	3		945.5	205.79		945.5	230.056		945.5	164.202		945.5	134.214		945.5	165.09		945.5	96.883		945.5	0.329241
9475	417.572		9475	349.492		9475	356.418		9475	328.55		9475	285.763		9475	292.525		9475	0.885754	9475	0.875968	9475	0.878793		9475	0.880172	0.0050365	3		946.5	208.59		946.5	221.439		946.5	174.363		946.5	137.013		946.5	156.473		946.5	107.044		946.5	0.336109
9485	419.14		9485	351.828		9485	353.05		9485	330.119		9485	288.099		9485	289.156		9485	0.889983	9485	0.883129	9485	0.868673		9485	0.880595	0.0108785	3		947.5	210.652		947.5	233.497		947.5	172.835		947.5	139.076		947.5	168.531		947.5	105.516		947.5	0.341169
9495	418.088		9495	351.72		9495	354.383		9495	329.067		9495	287.991		9495	290.489		9495	0.887146	9495	0.882797	9495	0.872677		9495	0.880874	0.00742393	3		948.5	198.071		948.5	227.992		948.5	168.493		948.5	126.495		948.5	163.026		948.5	101.174		948.5	0.310306
9505	420.454		9505	346.879		9505	354.995		9505	331.433		9505	283.15		9505	291.102		9505	0.893525	9505	0.867959	9505	0.874518		9505	0.878667	0.0132788	3		949.5	207.355		949.5	233.145		949.5	173.523		949.5	135.779		949.5	168.179		949.5	106.204		949.5	0.33308
9515	418.959		9515	350.884		9515	356.606		9515	329.937		9515	287.155		9515	292.713		9515	0.889493	9515	0.880235	9515	0.879356		9515	0.883028	0.00561592	3		950.5	202.401		950.5	233.159		950.5	168.393		950.5	130.824		950.5	168.193		950.5	101.073		950.5	0.320927
9525	418.058		9525	351.051		9525	354.919		9525	329.037		9525	287.322		9525	291.026		9525	0.887066	9525	0.880746	9525	0.87429		9525	0.8807	0.00638809	3		951.5	204.097		951.5	226.061		951.5	167.844		951.5	132.52		951.5	161.095		951.5	100.525		951.5	0.325087
9535	422.435		9535	353.923		9535	357.047		9535	333.414		9535	290.194		9535	293.153		9535	0.898866	9535	0.889552	9535	0.88068		9535	0.889699	0.0090939	3		952.5	207.999		952.5	234.027		952.5	167.81		952.5	136.423		952.5	169.061		952.5	100.491		952.5	0.334661
9545	420.639		9545	352.256		9545	356.566		9545	331.617		9545	288.527		9545	292.672		9545	0.894022	9545	0.884442	9545	0.879235		9545	0.8859	0.00750061	3		953.5	200.958		953.5	224.884		953.5	167.499		953.5	129.381		953.5	159.918		953.5	100.18		953.5	0.317387
9555	419.003		9555	352.042		9555	357.742		9555	329.981		9555	288.313		9555	293.849		9555	0.889612	9555	0.883784	9555	0.88277		9555	0.885389	0.00369272	3		954.5	205.641		954.5	235.328		954.5	173.419		954.5	134.065		954.5	170.361		954.5	106.1		954.5	0.328876
9565	421.177		9565	354.802		9565	353.379		9565	332.156		9565	291.073		9565	289.486		9565	0.895474	9565	0.892244	9565	0.869663		9565	0.885794	0.0140626	3		955.5	203.581		955.5	230.387		955.5	173.76		955.5	132.005		955.5	165.421		955.5	106.441		955.5	0.323822
9575	419.182		9575	352.704		9575	352.56		9575	330.161		9575	288.975		9575	288.667		9575	0.890096	9575	0.885813	9575	0.867203		9575	0.881037	0.0121713	3		956.5	207.617		956.5	223.651		956.5	165.563		956.5	136.04		956.5	158.685		956.5	98.2443		956.5	0.333722
9585	421.859		9585	348.958		9585	352.448		9585	332.838		9585	285.229		9585	288.555		9585	0.897313	9585	0.874333	9585	0.866865		9585	0.879504	0.015869	3		957.5	207.895		957.5	233.537		957.5	169.811		957.5	136.319		957.5	168.571		957.5	102.492		957.5	0.334405
9595	423.305		9595	345.467		9595	355.178		9595	334.283		9595	281.738		9595	291.285		9595	0.90121	9595	0.863629	9595	0.875067		9595	0.879969	0.0192639	3		958.5	205.47		958.5	223.278		958.5	174.613		958.5	133.894		958.5	158.311		958.5	107.294		958.5	0.328456
9605	423.85		9605	349.387		9605	358.364		9605	334.829		9605	285.659		9605	294.47		9605	0.90268	9605	0.875648	9605	0.884636		9605	0.887655	0.0137665	3		959.5	210.907		959.5	231.436		959.5	175.043		959.5	139.33		959.5	166.47		959.5	107.724		959.5	0.341792
9615	422.327		9615	354.072		9615	356.362		9615	333.306		9615	290.343		9615	292.469		9615	0.898575	9615	0.890007	9615	0.878624		9615	0.889069	0.0100082	3		960.5	204.341		960.5	229.689		960.5	172.245		960.5	132.765		960.5	164.723		960.5	104.926		960.5	0.325687
9625	419.417		9625	351.504		9625	361.108		9625	330.395		9625	287.775		9625	297.214		9625	0.890729	9625	0.882136	9625	0.89288		9625	0.888582	0.00568503	3		961.5	206.218		961.5	227.43		961.5	173.149		961.5	134.642		961.5	162.464		961.5	105.83		961.5	0.330292
9635	421.798		9635	347.852		9635	356.156		9635	332.777		9635	284.123		9635	292.263		9635	0.897148	9635	0.870942	9635	0.878005		9635	0.882031	0.013559	3		962.5	201.737		962.5	231.006		962.5	176.735		962.5	130.161		962.5	166.04		962.5	109.415		962.5	0.319299
9645	419.463		9645	355.368		9645	353.549		9645	330.441		9645	291.639		9645	289.655		9645	0.890852	9645	0.89398	9645	0.870172		9645	0.885001	0.0129378	3		963.5	210.837		963.5	225.464		963.5	166.853		963.5	139.26		963.5	160.498		963.5	99.5335		963.5	0.341621
9655	425.147		9655	350.708		9655	357.77		9655	336.125		9655	286.979		9655	293.876		9655	0.906176	9655	0.879697	9655	0.882852		9655	0.889575	0.0144632	3		964.5	208.041		964.5	232.393		964.5	174.17		964.5	136.465		964.5	167.427		964.5	106.851		964.5	0.334764
9665	418.687		9665	355.114		9665	355.146		9665	329.665		9665	291.385		9665	291.252		9665	0.88876	9665	0.893201	9665	0.87497		9665	0.885643	0.0095067	3		965.5	204.802		965.5	233.471		965.5	176.63		965.5	133.225		965.5	168.505		965.5	109.311		965.5	0.326817
9675	420.254		9675	353.412		9675	357.559		9675	331.233		9675	289.683		9675	293.666		9675	0.892986	9675	0.887986	9675	0.882219		9675	0.88773	0.00538791	3		966.5	209.46		966.5	234.241		966.5	166.05		966.5	137.884		966.5	169.274		966.5	98.7313		966.5	0.338244
9685	421.781		9685	356.185		9685	357.74		9685	332.76		9685	292.456		9685	293.847		9685	0.897103	9685	0.896485	9685	0.882763		9685	0.892117	0.00810654	3		967.5	210.635		967.5	239.52		967.5	177.534		967.5	139.059		967.5	174.554		967.5	110.215		967.5	0.341127
9695	417.948		9695	351.624		9695	358.381		9695	328.927		9695	287.895		9695	294.488		9695	0.886769	9695	0.882504	9695	0.884689		9695	0.884654	0.00213302	3		968.5	211.614		968.5	230.822		968.5	173.212		968.5	140.038		968.5	165.855		968.5	105.893		968.5	0.343528
9705	423.078		9705	351.844		9705	359.93		9705	334.057		9705	288.115		9705	296.037		9705	0.900599	9705	0.883179	9705	0.889343		9705	0.89104	0.00883326	3		969.5	212.501		969.5	235.759		969.5	173.862		969.5	140.925		969.5	170.793		969.5	106.543		969.5	0.345705
9715	418.845		9715	353.965		9715	357.694		9715	329.824		9715	290.236		9715	293.801		9715	0.889187	9715	0.88968	9715	0.882625		9715	0.887164	0.00393824	3		970.5	208.691		970.5	229.329		970.5	175.748		970.5	137.114		970.5	164.363		970.5	108.429		970.5	0.336356
9725	422.981		9725	353.526		9725	357.78		9725	333.959		9725	289.797		9725	293.887		9725	0.900337	9725	0.888335	9725	0.882884		9725	0.890518	0.00892905	3		971.5	213.569		971.5	225.497		971.5	175.28		971.5	141.992		971.5	160.53		971.5	107.961		971.5	0.348323
9735	422.29		9735	355.329		9735	354.803		9735	333.269		9735	291.6		9735	290.909		9735	0.898475	9735	0.89386	9735	0.873939		9735	0.888758	0.0130395	3		972.5	202.147		972.5	233.299		972.5	172.913		972.5	130.571		972.5	168.332		972.5	105.594		972.5	0.320304
9745	421.1		9745	353.692		9745	358.99		9745	332.078		9745	289.963		9745	295.096		9745	0.895265	9745	0.888842	9745	0.886517		9745	0.890208	0.00453118	3		973.5	211.75		973.5	230.724		973.5	172.689		973.5	140.174		973.5	165.758		973.5	105.37		973.5	0.343861
9755	421.316		9755	351.72		9755	357.368		9755	332.294		9755	287.991		9755	293.475		9755	0.895847	9755	0.882798	9755	0.881646		9755	0.886764	0.00788759	3		974.5	205.418		974.5	230.24		974.5	173.719		974.5	133.841		974.5	165.273		974.5	106.4		974.5	0.328328
9765	419.139		9765	353.52		9765	357.397		9765	330.118		9765	289.791		9765	293.504		9765	0.88998	9765	0.888315	9765	0.881733		9765	0.886676	0.00436074	3		975.5	211.639		975.5	238.338		975.5	171.167		975.5	140.062		975.5	173.372		975.5	103.848		975.5	0.343588
9775	422.938		9775	352.121		9775	359.255		9775	333.916		9775	288.392		9775	295.362		9775	0.90022	9775	0.884026	9775	0.887314		9775	0.89052	0.00855974	3		976.5	213.265		976.5	233.103		976.5	175.613		976.5	141.689		976.5	168.137		976.5	108.294		976.5	0.347578
9785	424.639		9785	355.889		9785	358.629		9785	335.618		9785	292.16		9785	294.736		9785	0.904807	9785	0.895576	9785	0.885435		9785	0.895273	0.00968946	3		977.5	210.617		977.5	234.661		977.5	173.572		977.5	139.041		977.5	169.695		977.5	106.253		977.5	0.341083
9795	419.606		9795	354.631		9795	358.648		9795	330.584		9795	290.902		9795	294.755		9795	0.891237	9795	0.89172	9795	0.885492		9795	0.889483	0.00346494	3		978.5	214.406		978.5	234.714		978.5	172.189		978.5	142.83		978.5	169.748		978.5	104.87		978.5	0.350378
9805	422.443		9805	353.135		9805	356.818		9805	333.422		9805	289.406		9805	292.924		9805	0.898887	9805	0.887137	9805	0.879992		9805	0.888672	0.00954081	3		979.5	207.486		979.5	234.094		979.5	174.25		979.5	135.909		979.5	169.128		979.5	106.931		979.5	0.333401
9815	421.352		9815	351.531		9815	355.551		9815	332.331		9815	287.802		9815	291.657		9815	0.895947	9815	0.882218	9815	0.876186		9815	0.884784	0.0101272	3		980.5	214.514		980.5	230.899		980.5	175.419		980.5	142.938		980.5	165.932		980.5	108.1		980.5	0.350643
9825	422.847		9825	353.455		9825	359.963		9825	333.826		9825	289.726		9825	296.07		9825	0.899977	9825	0.888117	9825	0.889442		9825	0.892512	0.00649868	3		981.5	211.42		981.5	232.464		981.5	166.918		981.5	139.844		981.5	167.498		981.5	99.5991		981.5	0.343052
9835	422.582		9835	355.137		9835	361.838		9835	333.561		9835	291.408		9835	297.945		9835	0.899261	9835	0.893273	9835	0.895075		9835	0.89587	0.00307211	3		982.5	208.938		982.5	233.391		982.5	174.864		982.5	137.361		982.5	168.425		982.5	107.545		982.5	0.336963
9845	421.916		9845	350.272		9845	358.437		9845	332.895		9845	286.543		9845	294.544		9845	0.897467	9845	0.878359	9845	0.884857		9845	0.886894	0.00971531	3		983.5	207.784		983.5	233.52		983.5	172.744		983.5	136.207		983.5	168.554		983.5	105.424		983.5	0.334132
9855	421.04		9855	350.388		9855	358.5		9855	332.019		9855	286.659		9855	294.606		9855	0.895105	9855	0.878715	9855	0.885045		9855	0.886289	0.00826551	3		984.5	205.068		984.5	232.028		984.5	178.041		984.5	133.491		984.5	167.061		984.5	110.722		984.5	0.327469
9865	424.774		9865	352.798		9865	358.939		9865	335.753		9865	289.069		9865	295.046		9865	0.905172	9865	0.886104	9865	0.886366		9865	0.892547	0.0109344	3		985.5	214.238		985.5	239.239		985.5	177.56		985.5	142.662		985.5	174.273		985.5	110.241		985.5	0.349965
9875	424.964		9875	352.209		9875	357.153		9875	335.943		9875	288.48		9875	293.26		9875	0.905683	9875	0.884297	9875	0.881		9875	0.890327	0.0134008	3		986.5	209.342		986.5	236.008		986.5	175.275		986.5	137.766		986.5	171.042		986.5	107.956		986.5	0.337955
9885	422.182		9885	355.899		9885	359.024		9885	333.16		9885	292.17		9885	295.131		9885	0.898183	9885	0.895607	9885	0.886621		9885	0.89347	0.00606986	3		987.5	217.005		987.5	242.734		987.5	170.688		987.5	145.428		987.5	177.768		987.5	103.369		987.5	0.356752
9895	421.704		9895	354.476		9895	356.387		9895	332.682		9895	290.747		9895	292.494		9895	0.896894	9895	0.891245	9895	0.878698		9895	0.888946	0.00931303	3		988.5	210.12		988.5	231.654		988.5	176.119		988.5	138.544		988.5	166.688		988.5	108.8		988.5	0.339863
9905	424.743		9905	354.505		9905	361.119		9905	335.721		9905	290.776		9905	297.225		9905	0.905086	9905	0.891336	9905	0.892913		9905	0.896445	0.00752495	3		989.5	211.421		989.5	238.209		989.5	172.525		989.5	139.844		989.5	173.242		989.5	105.206		989.5	0.343053
9915	424.326		9915	353.182		9915	361.806		9915	335.305		9915	289.453		9915	297.913		9915	0.903964	9915	0.887281	9915	0.894979		9915	0.895408	0.00834993	3		990.5	211.693		990.5	237.468		990.5	171.108		990.5	140.116		990.5	172.502		990.5	103.789		990.5	0.34372
9925	425.355		9925	356.726		9925	359.554		9925	336.334		9925	292.997		9925	295.66		9925	0.906739	9925	0.898142	9925	0.888212		9925	0.897698	0.00927133	3		991.5	219.227		991.5	242.317		991.5	172.248		991.5	147.651		991.5	177.351		991.5	104.929		991.5	0.362204
9935	421.859		9935	352.597		9935	358.213		9935	332.838		9935	288.868		9935	294.319		9935	0.897313	9935	0.885486	9935	0.884183		9935	0.888994	0.0072339	3		992.5	210.845		992.5	237.934		992.5	171.952		992.5	139.269		992.5	172.968		992.5	104.633		992.5	0.341642
9945	419.611		9945	356.792		9945	354.088		9945	330.589		9945	293.063		9945	290.195		9945	0.891251	9945	0.898345	9945	0.871793		9945	0.88713	0.0137476	3		993.5	214.867		993.5	238.332		993.5	173.662		993.5	143.291		993.5	173.365		993.5	106.343		993.5	0.351509
9955	424.288		9955	354.061		9955	358.917		9955	335.266		9955	290.332		9955	295.024		9955	0.90386	9955	0.889974	9955	0.8863		9955	0.893378	0.00926187	3		994.5	211.384		994.5	234.927		994.5	179.411		994.5	139.807		994.5	169.961		994.5	112.092		994.5	0.342963
9965	423.477		9965	354.167		9965	359.96		9965	334.456		9965	290.438		9965	296.066		9965	0.901674	9965	0.890298	9965	0.889432		9965	0.893801	0.00683203	3		995.5	217.182		995.5	237.99		995.5	180.379		995.5	145.605		995.5	173.023		995.5	113.06		995.5	0.357186
9975	426.13		9975	354.804		9975	359.251		9975	337.109		9975	291.075		9975	295.358		9975	0.908828	9975	0.89225	9975	0.887303		9975	0.896127	0.0112738	3		996.5	212.694		996.5	235.226		996.5	173.414		996.5	141.118		996.5	170.26		996.5	106.095		996.5	0.346178
9985	432.45		9985	353.921		9985	360.442		9985	343.428		9985	290.192		9985	296.549		9985	0.925864	9985	0.889545	9985	0.890882		9985	0.902097	0.0205939	3		997.5	216.751		997.5	238.967		997.5	174.484		997.5	145.174		997.5	174.001		997.5	107.165		997.5	0.356129
9995	422.875		9995	354.936		9995	360.692		9995	333.854		9995	291.208		9995	296.799		9995	0.900052	9995	0.892658	9995	0.891632		9995	0.894781	0.00459376	3		998.5	211.6		998.5	238.427		998.5	177.627		998.5	140.024		998.5	173.46		998.5	110.308		998.5	0.343494
10005	424.508		10005	354.078		10005	359.231		10005	335.487		10005	290.349		10005	295.337		10005	0.904454	10005	0.890027	10005	0.887242		10005	0.893907	0.00923918	3		999.5	207.941		999.5	235.702		999.5	172.015		999.5	136.365		999.5	170.735		999.5	104.696		999.5	0.334518
10015	425.182		10015	352.91		10015	360.77		10015	336.161		10015	289.181		10015	296.877		10015	0.906272	10015	0.886446	10015	0.891866		10015	0.894861	0.0102471	3		1000.5	217.292		1000.5	238.7		1000.5	173.532		1000.5	145.715		1000.5	173.734		1000.5	106.213		1000.5	0.357456
10025	420.001		10025	356.701		10025	361.859		10025	330.979		10025	292.972		10025	297.965		10025	0.892303	10025	0.898068	10025	0.895136		10025	0.895169	0.00288282	3		1001.5	216.591		1001.5	239.728		1001.5	174.753		1001.5	145.014		1001.5	174.762		1001.5	107.434		1001.5	0.355736
10035	424.387		10035	354.329		10035	362.349		10035	335.366		10035	290.6		10035	298.456		10035	0.904128	10035	0.890795	10035	0.89661		10035	0.897177	0.00668446	3		1002.5	203.864		1002.5	240.564		1002.5	174.454		1002.5	132.287		1002.5	175.598		1002.5	107.135		1002.5	0.324515
10045	426.893		10045	354.114		10045	360.635		10045	337.872		10045	290.385		10045	296.741		10045	0.910884	10045	0.890138	10045	0.891459		10045	0.897494	0.0116153	3		1003.5	215.346		1003.5	240.331		1003.5	175.72		1003.5	143.769		1003.5	175.365		1003.5	108.401		1003.5	0.352682
10055	425.161		10055	357.769		10055	361.375		10055	336.14		10055	294.04		10055	297.482		10055	0.906215	10055	0.901341	10055	0.893683		10055	0.900413	0.00631719	3		1004.5	217.08		1004.5	235.692		1004.5	174.359		1004.5	145.504		1004.5	170.726		1004.5	107.04		1004.5	0.356937
10065	424.284		10065	356.032		10065	362.159		10065	335.262		10065	292.303		10065	298.265		10065	0.903849	10065	0.896016	10065	0.896038		10065	0.898634	0.00451593	3		1005.5	212.555		1005.5	237.03		1005.5	173.57		1005.5	140.978		1005.5	172.064		1005.5	106.251		1005.5	0.345836
10075	423.57		10075	353.201		10075	362.178		10075	334.549		10075	289.472		10075	298.284		10075	0.901926	10075	0.887339	10075	0.896095		10075	0.89512	0.00734215	3		1006.5	215.551		1006.5	242.117		1006.5	172.799		1006.5	143.975		1006.5	177.151		1006.5	105.48		1006.5	0.353187
10085	427.079		10085	356.604		10085	363.949		10085	338.058		10085	292.875		10085	300.056		10085	0.911385	10085	0.897771	10085	0.901417		10085	0.903524	0.00704764	3		1007.5	207.447		1007.5	234.352		1007.5	174.509		1007.5	135.87		1007.5	169.386		1007.5	107.19		1007.5	0.333305
10095	427.034		10095	353.254		10095	362.463		10095	338.013		10095	289.525		10095	298.57		10095	0.911264	10095	0.8875	10095	0.896952		10095	0.898572	0.0119647	3		1008.5	215.823		1008.5	241.538		1008.5	169.757		1008.5	144.247		1008.5	176.572		1008.5	102.438		1008.5	0.353854
10105	425.596		10105	356.07		10105	360.458		10105	336.575		10105	292.341		10105	296.565		10105	0.907387	10105	0.896133	10105	0.890928		10105	0.898149	0.00841268	3		1009.5	209.166		1009.5	237.282		1009.5	178.306		1009.5	137.589		1009.5	172.316		1009.5	110.987		1009.5	0.337522
10115	427.76		10115	352.546		10115	364.719		10115	338.738		10115	288.817		10115	300.826		10115	0.91322	10115	0.885329	10115	0.90373		10115	0.900759	0.0141809	3		1010.5	218.163		1010.5	237.239		1010.5	175.126		1010.5	146.586		1010.5	172.273		1010.5	107.807		1010.5	0.359593
10125	430.271		10125	351.158		10125	363.062		10125	341.249		10125	287.429		10125	299.169		10125	0.919989	10125	0.881076	10125	0.898752		10125	0.899939	0.0194837	3		1011.5	207.709		1011.5	240.623		1011.5	179.149		1011.5	136.133		1011.5	175.657		1011.5	111.83		1011.5	0.333949
10135	426.416		10135	355.581		10135	356.666		10135	337.395		10135	291.852		10135	292.773		10135	0.909599	10135	0.894635	10135	0.879537		10135	0.89459	0.0150312	3		1012.5	211.741		1012.5	234.838		1012.5	175.452		1012.5	140.164		1012.5	169.872		1012.5	108.133		1012.5	0.343839
10145	425.883		10145	353.65		10145	363.322		10145	336.861		10145	289.921		10145	299.429		10145	0.90816	10145	0.888715	10145	0.899533		10145	0.898803	0.00974307	3		1013.5	219.72		1013.5	236.671		1013.5	178.645		1013.5	148.143		1013.5	171.704		1013.5	111.326		1013.5	0.363412
10155	423.519		10155	355.61		10155	363.808		10155	334.498		10155	291.881		10155	299.915		10155	0.901788	10155	0.894723	10155	0.900992		10155	0.899168	0.00386959	3		1014.5	212.612		1014.5	244.697		1014.5	173.01		1014.5	141.036		1014.5	179.73		1014.5	105.69		1014.5	0.345977
10165	426.175		10165	355.486		10165	356.231		10165	337.154		10165	291.757		10165	292.337		10165	0.908948	10165	0.894343	10165	0.878229		10165	0.89384	0.0153658	3		1015.5	219.074		1015.5	233.952		1015.5	180.087		1015.5	147.497		1015.5	168.986		1015.5	112.768		1015.5	0.361827
10175	428.208		10175	356.199		10175	361.291		10175	339.186		10175	292.47		10175	297.398		10175	0.914428	10175	0.896528	10175	0.893431		10175	0.901462	0.0113352	3		1016.5	215.945		1016.5	238.472		1016.5	170.132		1016.5	144.369		1016.5	173.506		1016.5	102.813		1016.5	0.354153
10185	425.063		10185	357.954		10185	365.451		10185	336.042		10185	294.225		10185	301.558		10185	0.905951	10185	0.901908	10185	0.905928		10185	0.904596	0.00232764	3		1017.5	210.984		1017.5	242.26		1017.5	174.324		1017.5	139.408		1017.5	177.294		1017.5	107.005		1017.5	0.341983
10195	425.452		10195	355.214		10195	364.453		10195	336.43		10195	291.485		10195	300.56		10195	0.906998	10195	0.893509	10195	0.90293		10195	0.901146	0.00691895	3		1018.5	212.786		1018.5	239.733		1018.5	176.379		1018.5	141.21		1018.5	174.767		1018.5	109.06		1018.5	0.346403
10205	427.307		10205	354.349		10205	362.771		10205	338.286		10205	290.62		10205	298.877		10205	0.912001	10205	0.890857	10205	0.897876		10205	0.900245	0.0107694	3		1019.5	212.06		1019.5	242.674		1019.5	180.905		1019.5	140.483		1019.5	177.708		1019.5	113.586		1019.5	0.344621
10215	429.353		10215	357.924		10215	363.339		10215	340.331		10215	294.195		10215	299.445		10215	0.917515	10215	0.901816	10215	0.899582		10215	0.906304	0.00977304	3		1020.5	222.715		1020.5	240.844		1020.5	175.123		1020.5	151.139		1020.5	175.877		1020.5	107.804		1020.5	0.37076
10225	427.574		10225	356.33		10225	363.315		10225	338.552		10225	292.601		10225	299.421		10225	0.912719	10225	0.896928	10225	0.89951		10225	0.903053	0.00847042	3		1021.5	211.466		1021.5	239.26		1021.5	176.297		1021.5	139.889		1021.5	174.294		1021.5	108.978		1021.5	0.343164
10235	425.867		10235	354.215		10235	362.456		10235	336.845		10235	290.486		10235	298.562		10235	0.908117	10235	0.890445	10235	0.896929		10235	0.898497	0.00893978	3		1022.5	219.661		1022.5	241.558		1022.5	177.141		1022.5	148.085		1022.5	176.592		1022.5	109.822		1022.5	0.363268
10245	429.435		10245	359.32		10245	363.816		10245	340.414		10245	295.591		10245	299.922		10245	0.917738	10245	0.906094	10245	0.901015		10245	0.908282	0.00857329	3		1023.5	217.03		1023.5	240.222		1023.5	178.892		1023.5	145.454		1023.5	175.256		1023.5	111.573		1023.5	0.356815
10255	430.2		10255	357.653		10255	365.269		10255	341.179		10255	293.924		10255	301.376		10255	0.919799	10255	0.900986	10255	0.905382		10255	0.908722	0.00984149	3		1024.5	220.707		1024.5	235.882		1024.5	173.896		1024.5	149.131		1024.5	170.916		1024.5	106.577		1024.5	0.365835
10265	423.578		10265	358.156		10265	361.614		10265	334.557		10265	294.427		10265	297.721		10265	0.901947	10265	0.902526	10265	0.894402		10265	0.899625	0.00453223	3		1025.5	220.828		1025.5	247.318		1025.5	181.811		1025.5	149.252		1025.5	182.352		1025.5	114.492		1025.5	0.366131
10275	425.655		10275	355.25		10275	363.784		10275	336.633		10275	291.521		10275	299.89		10275	0.907545	10275	0.893618	10275	0.90092		10275	0.900694	0.00696657	3		1026.5	219.012		1026.5	244.969		1026.5	177.919		1026.5	147.436		1026.5	180.003		1026.5	110.6		1026.5	0.361677
10285	422.665		10285	360.573		10285	361.832		10285	333.644		10285	296.844		10285	297.938		10285	0.899485	10285	0.909936	10285	0.895056		10285	0.901492	0.00764035	3		1027.5	217.995		1027.5	246.301		1027.5	177.7		1027.5	146.419		1027.5	181.335		1027.5	110.381		1027.5	0.359182
10295	424.753		10295	359.792		10295	360.268		10295	335.731		10295	296.063		10295	296.375		10295	0.905113	10295	0.907541	10295	0.890359		10295	0.901004	0.00929878	3		1028.5	208.956		1028.5	243.572		1028.5	178.493		1028.5	137.38		1028.5	178.606		1028.5	111.173		1028.5	0.337008
10305	432.609		10305	358.542		10305	364.34		10305	343.588		10305	294.813		10305	300.446		10305	0.926294	10305	0.90371	10305	0.90259		10305	0.910865	0.0133742	3		1029.5	215.567		1029.5	245.035		1029.5	173.717		1029.5	143.991		1029.5	180.068		1029.5	106.398		1029.5	0.353225
10315	426.598		10315	355.997		10315	364.399		10315	337.576		10315	292.268		10315	300.506		10315	0.910087	10315	0.895909	10315	0.902768		10315	0.902922	0.00709058	3		1030.5	222.235		1030.5	240.37		1030.5	181.549		1030.5	150.659		1030.5	175.403		1030.5	114.23		1030.5	0.369583
10325	430.484		10325	353.28		10325	364.615		10325	341.463		10325	289.551		10325	300.722		10325	0.920566	10325	0.887581	10325	0.903417		10325	0.903855	0.0164969	3		1031.5	208.086		1031.5	245.074		1031.5	180.111		1031.5	136.51		1031.5	180.108		1031.5	112.792		1031.5	0.334874
10335	423.86		10335	357.717		10335	360.483		10335	334.839		10335	293.988		10335	296.589		10335	0.902707	10335	0.90118	10335	0.891002		10335	0.898296	0.0063629	3		1032.5	213.176		1032.5	249.493		1032.5	181.495		1032.5	141.6		1032.5	184.526		1032.5	114.176		1032.5	0.347361
10345	427.05		10345	352.686		10345	361.04		10345	338.029		10345	288.957		10345	297.146		10345	0.911308	10345	0.885758	10345	0.892676		10345	0.896581	0.0132149	3		1033.5	215.547		1033.5	245.239		1033.5	177.667		1033.5	143.97		1033.5	180.273		1033.5	110.348		1033.5	0.353175
10355	426.429		10355	357.433		10355	366.523		10355	337.408		10355	293.704		10355	302.63		10355	0.909634	10355	0.90031	10355	0.909149		10355	0.906364	0.00524836	3		1034.5	217.386		1034.5	243.387		1034.5	178.081		1034.5	145.809		1034.5	178.421		1034.5	110.762		1034.5	0.357686
10365	435.537		10365	357.229		10365	365.515		10365	346.516		10365	293.5		10365	301.621		10365	0.934188	10365	0.899686	10365	0.90612		10365	0.913331	0.018347	3		1035.5	215.556		1035.5	240.635		1035.5	179.886		1035.5	143.98		1035.5	175.669		1035.5	112.567		1035.5	0.353198
10375	426.957		10375	361.291		10375	363.643		10375	337.936		10375	297.562		10375	299.749		10375	0.911056	10375	0.912137	10375	0.900495		10375	0.907896	0.00643203	3		1036.5	216.1		1036.5	241.687		1036.5	176.368		1036.5	144.524		1036.5	176.721		1036.5	109.049		1036.5	0.354533
10385	426.198		10385	357.627		10385	361.422		10385	337.177		10385	293.898		10385	297.528		10385	0.90901	10385	0.900905	10385	0.893824		10385	0.901246	0.00759871	3		1037.5	221.788		1037.5	239.195		1037.5	177.439		1037.5	150.211		1037.5	174.229		1037.5	110.12		1037.5	0.368486
10395	427.757		10395	359.881		10395	361.094		10395	338.736		10395	296.152		10395	297.201		10395	0.913213	10395	0.907815	10395	0.892839		10395	0.904622	0.0105553	3		1038.5	217.004		1038.5	243.457		1038.5	175.467		1038.5	145.428		1038.5	178.491		1038.5	108.148		1038.5	0.35675
10405	428.481		10405	358.23		10405	359.173		10405	339.46		10405	294.501		10405	295.28		10405	0.915165	10405	0.902754	10405	0.887068		10405	0.901662	0.01408	3		1039.5	213.314		1039.5	241.117		1039.5	181.072		1039.5	141.738		1039.5	176.151		1039.5	113.753		1039.5	0.347699
10415	429.31		10415	361.018		10415	363.06		10415	340.288		10415	297.289		10415	299.167		10415	0.9174	10415	0.9113	10415	0.898746		10415	0.909149	0.00951096	3		1040.5	216.601		1040.5	249.698		1040.5	180.963		1040.5	145.025		1040.5	184.732		1040.5	113.644		1040.5	0.355762
10425	427.044		10425	355.984		10425	361.345		10425	338.023		10425	292.255		10425	297.451		10425	0.911292	10425	0.89587	10425	0.893592		10425	0.900251	0.00962884	3		1041.5	224.332		1041.5	242.932		1041.5	179.669		1041.5	152.755		1041.5	177.966		1041.5	112.35		1041.5	0.374725
10435	428.433		10435	359.786		10435	363.53		10435	339.411		10435	296.057		10435	299.636		10435	0.915034	10435	0.907522	10435	0.900156		10435	0.907571	0.00743913	3		1042.5	221.327		1042.5	245.724		1042.5	178.559		1042.5	149.751		1042.5	180.758		1042.5	111.24		1042.5	0.367355
10445	427.757		10445	358.181		10445	360.329		10445	338.736		10445	294.452		10445	296.435		10445	0.913213	10445	0.902603	10445	0.89054		10445	0.902119	0.0113443	3		1043.5	219.264		1043.5	242.498		1043.5	180.566		1043.5	147.688		1043.5	177.531		1043.5	113.247		1043.5	0.362295
10455	426.257		10455	358.489		10455	361.329		10455	337.235		10455	294.76		10455	297.435		10455	0.909168	10455	0.903549	10455	0.893544		10455	0.902087	0.007914	3		1044.5	214.399		1044.5	254.677		1044.5	177.009		1044.5	142.822		1044.5	189.71		1044.5	109.689		1044.5	0.350359
10465	429.694		10465	359.893		10465	366.006		10465	340.672		10465	296.164		10465	302.113		10465	0.918434	10465	0.907853	10465	0.907596		10465	0.911294	0.00618481	3		1045.5	216.733		1045.5	252.62		1045.5	182.393		1045.5	145.157		1045.5	187.654		1045.5	115.074		1045.5	0.356086
10475	429.787		10475	360.322		10475	363.062		10475	340.766		10475	296.593		10475	299.169		10475	0.918686	10475	0.909165	10475	0.898752		10475	0.908868	0.00997037	3		1046.5	221.378		1046.5	241.997		1046.5	182.305		1046.5	149.802		1046.5	177.03		1046.5	114.986		1046.5	0.367481
10485	425.771		10485	360.051		10485	365.854		10485	336.75		10485	296.322		10485	301.961		10485	0.907859	10485	0.908336	10485	0.907139		10485	0.907778	0.000602684	3		1047.5	223.31		1047.5	246.005		1047.5	175.922		1047.5	151.734		1047.5	181.039		1047.5	108.603		1047.5	0.37222
10495	432.055		10495	357.084		10495	366.921		10495	343.034		10495	293.355		10495	303.027		10495	0.9248	10495	0.899241	10495	0.910343		10495	0.911461	0.0128161	3		1048.5	214.588		1048.5	246.715		1048.5	177.208		1048.5	143.011		1048.5	181.749		1048.5	109.889		1048.5	0.350823
10505	430.1		10505	358.481		10505	361.404		10505	341.079		10505	294.752		10505	297.511		10505	0.91953	10505	0.903522	10505	0.893772		10505	0.905608	0.0130053	3		1049.5	218.555		1049.5	243.021		1049.5	182.268		1049.5	146.979		1049.5	178.054		1049.5	114.949		1049.5	0.360555
10515	430.051		10515	359.533		10515	367.856		10515	341.029		10515	295.804		10515	303.962		10515	0.919397	10515	0.906748	10515	0.913153		10515	0.913099	0.00632467	3		1050.5	219.367		1050.5	249.63		1050.5	182.532		1050.5	147.79		1050.5	184.664		1050.5	115.213		1050.5	0.362546
10525	429.089		10525	354.818		10525	364.261		10525	340.067		10525	291.089		10525	300.368		10525	0.916803	10525	0.892294	10525	0.902354		10525	0.903817	0.0123201	3		1051.5	225.422		1051.5	249.845		1051.5	181.801		1051.5	153.845		1051.5	184.879		1051.5	114.482		1051.5	0.377399
10535	428.432		10535	358.213		10535	361.418		10535	339.411		10535	294.484		10535	297.525		10535	0.915034	10535	0.902702	10535	0.893813		10535	0.903849	0.0106567	3		1052.5	218.876		1052.5	247.815		1052.5	179.611		1052.5	147.3		1052.5	182.849		1052.5	112.292		1052.5	0.361343
10545	425.324		10545	359.065		10545	365.98		10545	336.303		10545	295.336		10545	302.087		10545	0.906655	10545	0.905314	10545	0.907518		10545	0.906495	0.00111045	3		1053.5	217.283		1053.5	243.394		1053.5	180.885		1053.5	145.707		1053.5	178.428		1053.5	113.566		1053.5	0.357435
10555	428.164		10555	356.336		10555	363.122		10555	339.142		10555	292.607		10555	299.228		10555	0.914309	10555	0.896948	10555	0.898931		10555	0.903396	0.00950308	3		1054.5	219.496		1054.5	243.731		1054.5	179.492		1054.5	147.919		1054.5	178.765		1054.5	112.173		1054.5	0.362863
10565	433.139		10565	359.24		10565	364.603		10565	344.118		10565	295.511		10565	300.71		10565	0.927723	10565	0.905849	10565	0.903381		10565	0.912318	0.0133985	3		1055.5	222.161		1055.5	245.496		1055.5	182.288		1055.5	150.584		1055.5	180.53		1055.5	114.969		1055.5	0.369401
10575	431.819		10575	357.64		10575	364.586		10575	342.798		10575	293.911		10575	300.693		10575	0.924164	10575	0.900945	10575	0.90333		10575	0.90948	0.0127728	3		1056.5	218.451		1056.5	246.659		1056.5	183.103		1056.5	146.874		1056.5	181.692		1056.5	115.784		1056.5	0.360299
10585	430.433		10585	360.708		10585	367.487		10585	341.412		10585	296.979		10585	303.594		10585	0.920428	10585	0.910349	10585	0.912046		10585	0.914274	0.00539622	3		1057.5	222.008		1057.5	246.45		1057.5	188.633		1057.5	150.432		1057.5	181.483		1057.5	121.314		1057.5	0.369026
10595	429.556		10595	358.606		10595	360.994		10595	340.535		10595	294.877		10595	297.1		10595	0.918064	10595	0.903907	10595	0.892538		10595	0.904836	0.0127885	3		1058.5	229.686		1058.5	247.803		1058.5	177.484		1058.5	158.109		1058.5	182.837		1058.5	110.165		1058.5	0.38786
10605	424.846		10605	362.622		10605	364.187		10605	335.825		10605	298.893		10605	300.294		10605	0.905366	10605	0.916216	10605	0.902131		10605	0.907905	0.00737736	3		1059.5	223.576		1059.5	253.496		1059.5	187.568		1059.5	151.999		1059.5	188.529		1059.5	120.249		1059.5	0.372872
10615	427.15		10615	360.353		10615	367.289		10615	338.129		10615	296.624		10615	303.396		10615	0.911577	10615	0.909263	10615	0.91145		10615	0.910763	0.00130113	3		1060.5	222.842		1060.5	244.039		1060.5	187.641		1060.5	151.265		1060.5	179.072		1060.5	120.322		1060.5	0.37107
10625	428.551		10625	363.897		10625	363.303		10625	339.53		10625	300.168		10625	299.41		10625	0.915354	10625	0.920124	10625	0.899476		10625	0.911651	0.0108105	3		1061.5	218.078		1061.5	242.925		1061.5	184.796		1061.5	146.501		1061.5	177.959		1061.5	117.477		1061.5	0.359384
10635	437.466		10635	358.17		10635	365.352		10635	348.445		10635	294.441		10635	301.458		10635	0.939389	10635	0.902571	10635	0.90563		10635	0.915863	0.0204315	3		1062.5	217.681		1062.5	244.274		1062.5	178.491		1062.5	146.104		1062.5	179.308		1062.5	111.172		1062.5	0.35841
10645	425.647		10645	360.45		10645	362.511		10645	336.626		10645	296.721		10645	298.617		10645	0.907525	10645	0.909559	10645	0.897095		10645	0.904727	0.00668662	3		1063.5	228.11		1063.5	246.109		1063.5	185.223		1063.5	156.534		1063.5	181.143		1063.5	117.904		1063.5	0.383994
10655	431.282		10655	362.201		10655	361.488		10655	342.26		10655	298.472		10655	297.595		10655	0.922715	10655	0.914926	10655	0.894024		10655	0.910555	0.0148369	3		1064.5	225.966		1064.5	244.352		1064.5	178.08		1064.5	154.39		1064.5	179.386		1064.5	110.761		1064.5	0.378736
10665	430.038		10665	359.005		10665	361.286		10665	341.016		10665	295.276		10665	297.392		10665	0.919362	10665	0.90513	10665	0.893415		10665	0.905969	0.0129939	3		1065.5	219.611		1065.5	251.89		1065.5	179.573		1065.5	148.035		1065.5	186.923		1065.5	112.253		1065.5	0.363145
10675	429.12		10675	361.114		10675	364.432		10675	340.099		10675	297.385		10675	300.538		10675	0.916889	10675	0.911595	10675	0.902867		10675	0.91045	0.00708078	3		1066.5	223.191		1066.5	248.216		1066.5	180.345		1066.5	151.614		1066.5	183.249		1066.5	113.026		1066.5	0.371927
10685	424.711		10685	359.505		10685	367.256		10685	335.69		10685	295.776		10685	303.362		10685	0.905002	10685	0.906662	10685	0.911349		10685	0.907671	0.00329206	3		1067.5	227.324		1067.5	245.964		1067.5	181.683		1067.5	155.747		1067.5	180.998		1067.5	114.364		1067.5	0.382066
10695	428.257		10695	360.91		10695	368.994		10695	339.235		10695	297.181		10695	305.101		10695	0.91456	10695	0.91097	10695	0.916573		10695	0.914035	0.00283836	3		1068.5	221.3		1068.5	249.191		1068.5	180.029		1068.5	149.723		1068.5	184.225		1068.5	112.71		1068.5	0.367288
10705	431.674		10705	362.348		10705	366.749		10705	342.653		10705	298.619		10705	302.855		10705	0.923774	10705	0.915375	10705	0.909827		10705	0.916325	0.00702233	3		1069.5	226.39		1069.5	252.344		1069.5	178.251		1069.5	154.814		1069.5	187.378		1069.5	110.932		1069.5	0.379775
10715	429.809		10715	358.15		10715	367.887		10715	340.788		10715	294.421		10715	303.994		10715	0.918745	10715	0.902508	10715	0.913247		10715	0.9115	0.0082583	3		1070.5	219.79		1070.5	252.51		1070.5	179.134		1070.5	148.214		1070.5	187.544		1070.5	111.815		1070.5	0.363584
10725	431.939		10725	361.375		10725	365.957		10725	342.918		10725	297.646		10725	302.063		10725	0.924488	10725	0.912395	10725	0.907447		10725	0.914777	0.0087668	3		1071.5	219.535		1071.5	254.219		1071.5	181.282		1071.5	147.959		1071.5	189.253		1071.5	113.963		1071.5	0.36296
10735	428.417		10735	359.645		10735	367.31		10735	339.396		10735	295.916		10735	303.416		10735	0.914994	10735	0.907091	10735	0.911513		10735	0.911199	0.00396038	3		1072.5	222.533		1072.5	263.448		1072.5	180.351		1072.5	150.956		1072.5	198.482		1072.5	113.032		1072.5	0.370313
10745	432.941		10745	365.643		10745	366.252		10745	343.92		10745	301.914		10745	302.359		10745	0.92719	10745	0.925478	10745	0.908336		10745	0.920334	0.0104264	3		1073.5	224.23		1073.5	254.204		1073.5	183.929		1073.5	152.653		1073.5	189.238		1073.5	116.61		1073.5	0.374476
10755	429.632		10755	363.463		10755	360.888		10755	340.611		10755	299.734		10755	296.995		10755	0.918269	10755	0.918796	10755	0.892221		10755	0.909762	0.0151931	3		1074.5	227.893		1074.5	251.067		1074.5	183.911		1074.5	156.316		1074.5	186.101		1074.5	116.591		1074.5	0.383461
10765	426.91		10765	360.565		10765	363.036		10765	337.889		10765	296.836		10765	299.143		10765	0.910931	10765	0.90991	10765	0.898674		10765	0.906505	0.00680106	3		1075.5	217.593		1075.5	251.058		1075.5	181.306		1075.5	146.017		1075.5	186.092		1075.5	113.987		1075.5	0.358196
10775	435.484		10775	360.431		10775	364.174		10775	346.462		10775	296.702		10775	300.281		10775	0.934044	10775	0.909499	10775	0.902093		10775	0.915212	0.016724	3		1076.5	222.8		1076.5	246.047		1076.5	182.325		1076.5	151.224		1076.5	181.081		1076.5	115.006		1076.5	0.370969
10785	429.952		10785	362.639		10785	363.99		10785	340.93		10785	298.91		10785	300.096		10785	0.91913	10785	0.91627	10785	0.901538		10785	0.912313	0.00944016	3		1077.5	226.459		1077.5	255.982		1077.5	187.939		1077.5	154.883		1077.5	191.016		1077.5	120.62		1077.5	0.379945
10795	433.845		10795	359.782		10795	364.651		10795	344.824		10795	296.053		10795	300.758		10795	0.929626	10795	0.907511	10795	0.903525		10795	0.913554	0.0140607	3		1078.5	229.923		1078.5	253.333		1078.5	181.045		1078.5	158.346		1078.5	188.367		1078.5	113.726		1078.5	0.388441
10805	433.248		10805	361.756		10805	366.254		10805	344.226		10805	298.027		10805	302.361		10805	0.928016	10805	0.913561	10805	0.908341		10805	0.916639	0.0101922	3		1079.5	224.546		1079.5	243.612		1079.5	185.079		1079.5	152.969		1079.5	178.645		1079.5	117.76		1079.5	0.37525
10815	430.186		10815	360.355		10815	366.448		10815	341.164		10815	296.626		10815	302.555		10815	0.91976	10815	0.909267	10815	0.908924		10815	0.91265	0.00615987	3		1080.5	219.532		1080.5	252.284		1080.5	184.019		1080.5	147.956		1080.5	187.318		1080.5	116.7		1080.5	0.362951
10825	430.769		10825	361.681		10825	368.098		10825	341.748		10825	297.952		10825	304.205		10825	0.921334	10825	0.913333	10825	0.913881		10825	0.916183	0.00446973	3		1081.5	228.166		1081.5	249.456		1081.5	178.735		1081.5	156.589		1081.5	184.49		1081.5	111.416		1081.5	0.384131
10835	432.027		10835	357.746		10835	360.813		10835	343.005		10835	294.017		10835	296.919		10835	0.924723	10835	0.90127	10835	0.891994		10835	0.905996	0.0168685	3		1082.5	219.589		1082.5	255.063		1082.5	183.445		1082.5	148.012		1082.5	190.097		1082.5	116.126		1082.5	0.363091
10845	432.388		10845	361.702		10845	367.755		10845	343.366		10845	297.973		10845	303.862		10845	0.925697	10845	0.913396	10845	0.912851		10845	0.917315	0.00726457	3		1083.5	219.562		1083.5	256.038		1083.5	184.673		1083.5	147.986		1083.5	191.071		1083.5	117.354		1083.5	0.363026
10855	429.735		10855	364.431		10855	367.326		10855	340.713		10855	300.702		10855	303.433		10855	0.918545	10855	0.921761	10855	0.911561		10855	0.917289	0.00521442	3		1084.5	223.509		1084.5	255.216		1084.5	183.112		1084.5	151.933		1084.5	190.25		1084.5	115.793		1084.5	0.372708
10865	433.732		10865	362.734		10865	365.781		10865	344.711		10865	299.005		10865	301.887		10865	0.929321	10865	0.91656	10865	0.906918		10865	0.9176	0.0112377	3		1085.5	224.04		1085.5	256.217		1085.5	187.174		1085.5	152.463		1085.5	191.251		1085.5	119.855		1085.5	0.37401
10875	434.079		10875	362.041		10875	369.311		10875	345.058		10875	298.312		10875	305.417		10875	0.930257	10875	0.914435	10875	0.917524		10875	0.920739	0.00838637	3		1086.5	228.974		1086.5	253.976		1086.5	183.06		1086.5	157.398		1086.5	189.01		1086.5	115.741		1086.5	0.386114
10885	434.549		10885	364.065		10885	365.131		10885	345.528		10885	300.336		10885	301.238		10885	0.931525	10885	0.92064	10885	0.904967		10885	0.919044	0.0133505	3		1087.5	219.027		1087.5	251.02		1087.5	182.869		1087.5	147.451		1087.5	186.054		1087.5	115.549		1087.5	0.361713
10895	433.423		10895	361.955		10895	367.621		10895	344.402		10895	298.226		10895	303.728		10895	0.928489	10895	0.914173	10895	0.912448		10895	0.91837	0.00880563	3		1088.5	227.426		1088.5	256.679		1088.5	185.828		1088.5	155.849		1088.5	191.713		1088.5	118.509		1088.5	0.382316
10905	435.295		10905	363.748		10905	366.481		10905	346.273		10905	300.019		10905	302.588		10905	0.933534	10905	0.919669	10905	0.909023		10905	0.920742	0.0122907	3		1089.5	225.833		1089.5	257.516		1089.5	183.656		1089.5	154.256		1089.5	192.55		1089.5	116.337		1089.5	0.378408
10915	434.739		10915	363.889		10915	368.483		10915	345.717		10915	300.16		10915	304.589		10915	0.932035	10915	0.920099	10915	0.915035		10915	0.92239	0.00872833	3		1090.5	218.639		1090.5	251.813		1090.5	183.346		1090.5	147.063		1090.5	186.846		1090.5	116.027		1090.5	0.360761
10925	432.751		10925	359.564		10925	365.697		10925	343.73		10925	295.835		10925	301.804		10925	0.926678	10925	0.906842	10925	0.906668		10925	0.913396	0.0115028	3		1091.5	226.286		1091.5	256.39		1091.5	179.881		1091.5	154.709		1091.5	191.424		1091.5	112.562		1091.5	0.37952
10935	432.557		10935	358.636		10935	367.232		10935	343.536		10935	294.907		10935	303.338		10935	0.926154	10935	0.903998	10935	0.911278		10935	0.91381	0.0112928	3		1092.5	225.526		1092.5	247.659		1092.5	177.725		1092.5	153.95		1092.5	182.693		1092.5	110.406		1092.5	0.377656
10945	436.245		10945	358.188		10945	368.217		10945	347.223		10945	294.459		10945	304.324		10945	0.936096	10945	0.902626	10945	0.914239		10945	0.917653	0.0169943	3		1093.5	226.558		1093.5	253.582		1093.5	181.283		1093.5	154.981		1093.5	188.616		1093.5	113.963		1093.5	0.380186
10955	432.246		10955	362.149		10955	367.477		10955	343.224		10955	298.42		10955	303.583		10955	0.925314	10955	0.914768	10955	0.912014		10955	0.917365	0.00702046	3		1094.5	223.544		1094.5	255.378		1094.5	180.159		1094.5	151.967		1094.5	190.412		1094.5	112.84		1094.5	0.372793
10965	434.313		10965	363.995		10965	367.487		10965	345.292		10965	300.266		10965	303.594		10965	0.930888	10965	0.920424	10965	0.912046		10965	0.921119	0.00944013	3		1095.5	226.667		1095.5	254.811		1095.5	188.688		1095.5	155.09		1095.5	189.844		1095.5	121.369		1095.5	0.380454
10975	431.954		10975	361.433		10975	365.379		10975	342.933		10975	297.704		10975	301.485		10975	0.924529	10975	0.912571	10975	0.905711		10975	0.91427	0.00952337	3		1096.5	222.577		1096.5	252.541		1096.5	185.395		1096.5	151.001		1096.5	187.575		1096.5	118.076		1096.5	0.370422
10985	429.151		10985	363.836		10985	365.358		10985	340.13		10985	300.107		10985	301.465		10985	0.916973	10985	0.919938	10985	0.90565		10985	0.914187	0.00754033	3		1097.5	228.264		1097.5	257.932		1097.5	181.764		1097.5	156.687		1097.5	192.966		1097.5	114.445		1097.5	0.384371
10995	436.867		10995	364.68		10995	366.346		10995	347.845		10995	300.951		10995	302.452		10995	0.937772	10995	0.922525	10995	0.908616		10995	0.922971	0.0145832	3		1098.5	227.633		1098.5	257.487		1098.5	184.583		1098.5	156.056		1098.5	192.52		1098.5	117.264		1098.5	0.382823
11005	433.349		11005	364.134		11005	368.101		11005	344.328		11005	300.405		11005	304.207		11005	0.92829	11005	0.920851	11005	0.913888		11005	0.92101	0.0072021	3		1099.5	226.141		1099.5	255.122		1099.5	191.618		1099.5	154.565		1099.5	190.156		1099.5	124.299		1099.5	0.379165
11015	433.157		11015	361.944		11015	364.623		11015	344.136		11015	298.215		11015	300.729		11015	0.927771	11015	0.914137	11015	0.90344		11015	0.915116	0.012195	3		1100.5	221.556		1100.5	256.923		1100.5	182.626		1100.5	149.979		1100.5	191.957		1100.5	115.307		1100.5	0.367916
11025	433.541		11025	362.595		11025	370.322		11025	344.52		11025	298.866		11025	306.429		11025	0.928808	11025	0.916134	11025	0.920562		11025	0.921835	0.00643184	3		1101.5	222.877		1101.5	249.28		1101.5	181.73		1101.5	151.3		1101.5	184.314		1101.5	114.411		1101.5	0.371156
11035	431.931		11035	363.856		11035	366.388		11035	342.91		11035	300.127		11035	302.494		11035	0.924466	11035	0.919999	11035	0.908742		11035	0.917736	0.00810268	3		1102.5	223.507		1102.5	251.678		1102.5	185.366		1102.5	151.93		1102.5	186.711		1102.5	118.047		1102.5	0.372702
11045	432.844		11045	365.527		11045	365.121		11045	343.822		11045	301.798		11045	301.228		11045	0.926926	11045	0.925121	11045	0.904937		11045	0.918995	0.012208	3		1103.5	225.445		1103.5	257.961		1103.5	187.051		1103.5	153.868		1103.5	192.995		1103.5	119.732		1103.5	0.377457
11055	434.319		11055	361.442		11055	366.776		11055	345.298		11055	297.713		11055	302.882		11055	0.930904	11055	0.9126	11055	0.909908		11055	0.917804	0.0114244	3		1104.5	221.511		1104.5	258.864		1104.5	186.766		1104.5	149.934		1104.5	193.897		1104.5	119.447		1104.5	0.367806
11065	435.319		11065	363.084		11065	368.439		11065	346.298		11065	299.355		11065	304.546		11065	0.9336	11065	0.917632	11065	0.914904		11065	0.922045	0.0100987	3		1105.5	225.572		1105.5	251.394		1105.5	188.068		1105.5	153.996		1105.5	186.427		1105.5	120.749		1105.5	0.377768
11075	436.495		11075	365.599		11075	371.052		11075	347.474		11075	301.87		11075	307.158		11075	0.936771	11075	0.925343	11075	0.922754		11075	0.928289	0.00745867	3		1106.5	222.534		1106.5	253.045		1106.5	187.993		1106.5	150.957		1106.5	188.079		1106.5	120.674		1106.5	0.370315
11085	434.85		11085	366.364		11085	369.486		11085	345.829		11085	302.635		11085	305.593		11085	0.932337	11085	0.927688	11085	0.918051		11085	0.926025	0.0072866	3		1107.5	228.185		1107.5	252.99		1107.5	187.389		1107.5	156.608		1107.5	188.024		1107.5	120.07		1107.5	0.384178
11095	435.228		11095	365.47		11095	370.052		11095	346.207		11095	301.741		11095	306.158		11095	0.933355	11095	0.924948	11095	0.919749		11095	0.926017	0.00686564	3		1108.5	224.724		1108.5	261.965		1108.5	181.892		1108.5	153.148		1108.5	196.999		1108.5	114.573		1108.5	0.375688
11105	432.796		11105	363.352		11105	369.268		11105	343.774		11105	299.623		11105	305.375		11105	0.926797	11105	0.918455	11105	0.917396		11105	0.920883	0.00514896	3		1109.5	222.172		1109.5	252.362		1109.5	189.767		1109.5	150.595		1109.5	187.395		1109.5	122.448		1109.5	0.369427
11115	435.324		11115	363.007		11115	365.386		11115	346.303		11115	299.278		11115	301.493		11115	0.933613	11115	0.917397	11115	0.905734		11115	0.918915	0.0140017	3		1110.5	223.007		1110.5	253.526		1110.5	190.063		1110.5	151.431		1110.5	188.56		1110.5	122.744		1110.5	0.371477
11125	430.618		11125	364.225		11125	367.351		11125	341.596		11125	300.496		11125	303.458		11125	0.920925	11125	0.921131	11125	0.911636		11125	0.917897	0.00542322	3		1111.5	223.036		1111.5	253.896		1111.5	191.033		1111.5	151.46		1111.5	188.93		1111.5	123.714		1111.5	0.371548
11135	433.857		11135	364.315		11135	366.986		11135	344.836		11135	300.586		11135	303.093		11135	0.929659	11135	0.921406	11135	0.91054		11135	0.920535	0.00958911	3		1112.5	227.234		1112.5	253.734		1112.5	189.628		1112.5	155.658		1112.5	188.767		1112.5	122.309		1112.5	0.381845
11145	430.761		11145	363.331		11145	364.557		11145	341.74		11145	299.602		11145	300.663		11145	0.921312	11145	0.918389	11145	0.903242		11145	0.914314	0.0096997	3		1113.5	226.058		1113.5	261.069		1113.5	182.703		1113.5	154.482		1113.5	196.103		1113.5	115.384		1113.5	0.378961
11155	432.239		11155	364.351		11155	370.58		11155	343.217		11155	300.622		11155	306.686		11155	0.925296	11155	0.921518	11155	0.921336		11155	0.922716	0.00223557	3		1114.5	226.809		1114.5	262.495		1114.5	183.924		1114.5	155.232		1114.5	197.529		1114.5	116.605		1114.5	0.380802
11165	433.742		11165	365.956		11165	372.599		11165	344.72		11165	302.227		11165	308.706		11165	0.929348	11165	0.926436	11165	0.927403		11165	0.927729	0.00148325	3		1115.5	225.859		1115.5	257.721		1115.5	184.666		1115.5	154.283		1115.5	192.755		1115.5	117.347		1115.5	0.378473
11175	434.935		11175	365.764		11175	367.452		11175	345.914		11175	302.035		11175	303.559		11175	0.932565	11175	0.925848	11175	0.91194		11175	0.923451	0.0105197	3		1116.5	223.225		1116.5	263.838		1116.5	186.77		1116.5	151.649		1116.5	198.871		1116.5	119.451		1116.5	0.372011
11185	436.09		11185	365.104		11185	368.956		11185	347.069		11185	301.375		11185	305.062		11185	0.935679	11185	0.923825	11185	0.916457		11185	0.92532	0.00969817	3		1117.5	231.422		1117.5	261.405		1117.5	184.95		1117.5	159.845		1117.5	196.438		1117.5	117.631		1117.5	0.392118
11195	439.722		11195	363.465		11195	368.563		11195	350.7		11195	299.736		11195	304.67		11195	0.945469	11195	0.918799	11195	0.915277		11195	0.926515	0.0165089	3		1118.5	231.172		1118.5	260.107		1118.5	185.875		1118.5	159.595		1118.5	195.141		1118.5	118.556		1118.5	0.391505
11205	433.202		11205	368.032		11205	369.211		11205	344.181		11205	304.303		11205	305.318		11205	0.927893	11205	0.9328	11205	0.917224		11205	0.925972	0.00796385	3		1119.5	221.331		1119.5	252.685		1119.5	183.248		1119.5	149.754		1119.5	187.719		1119.5	115.929		1119.5	0.367364
11215	434.428		11215	368.442		11215	366.809		11215	345.407		11215	304.713		11215	302.916		11215	0.931198	11215	0.934057	11215	0.910009		11215	0.925088	0.0131371	3		1120.5	230.499		1120.5	257.555		1120.5	187.823		1120.5	158.923		1120.5	192.589		1120.5	120.504		1120.5	0.389856
11225	437.437		11225	364.024		11225	368.341		11225	348.416		11225	300.295		11225	304.447		11225	0.939311	11225	0.920513	11225	0.91461		11225	0.924811	0.012899	3		1121.5	228.062		1121.5	261.049		1121.5	190.553		1121.5	156.485		1121.5	196.083		1121.5	123.233		1121.5	0.383876
11235	434.85		11235	367.457		11235	368.255		11235	345.829		11235	303.728		11235	304.362		11235	0.932335	11235	0.931039	11235	0.914352		11235	0.925909	0.0100293	3		1122.5	225.763		1122.5	259.398		1122.5	187.542		1122.5	154.186		1122.5	194.432		1122.5	120.223		1122.5	0.378237
11245	436.348		11245	367.446		11245	369.148		11245	347.327		11245	303.717		11245	305.254		11245	0.936374	11245	0.931003	11245	0.917034		11245	0.928137	0.00998336	3		1123.5	229.936		1123.5	254.943		1123.5	184.861		1123.5	158.36		1123.5	189.977		1123.5	117.542		1123.5	0.388474
11255	439.532		11255	365.305		11255	370.636		11255	350.51		11255	301.576		11255	306.743		11255	0.944957	11255	0.924441	11255	0.921506		11255	0.930301	0.0127768	3		1124.5	231.206		1124.5	256.427		1124.5	183.944		1124.5	159.629		1124.5	191.461		1124.5	116.625		1124.5	0.391589
11265	432.413		11265	366.912		11265	371.892		11265	343.392		11265	303.183		11265	307.998		11265	0.925766	11265	0.929367	11265	0.925277		11265	0.926803	0.00223353	3		1125.5	232.665		1125.5	260.448		1125.5	188.785		1125.5	161.088		1125.5	195.482		1125.5	121.466		1125.5	0.395168
11275	437.463		11275	366.597		11275	370.42		11275	348.442		11275	302.868		11275	306.526		11275	0.93938	11275	0.9284	11275	0.920855		11275	0.929545	0.00931547	3		1126.5	231.732		1126.5	257.633		1126.5	195.459		1126.5	160.156		1126.5	192.667		1126.5	128.14		1126.5	0.39288
11285	440.234		11285	365.306		11285	368.11		11285	351.213		11285	301.577		11285	304.217		11285	0.946852	11285	0.924445	11285	0.913917		11285	0.928405	0.0168206	3		1127.5	225.025		1127.5	260.156		1127.5	190.444		1127.5	153.449		1127.5	195.19		1127.5	123.125		1127.5	0.376427
11295	436.096		11295	365.901		11295	371.302		11295	347.074		11295	302.172		11295	307.409		11295	0.935693	11295	0.926268	11295	0.923506		11295	0.928489	0.00639028	3		1128.5	228.066		1128.5	256.628		1128.5	189.966		1128.5	156.489		1128.5	191.662		1128.5	122.647		1128.5	0.383886
11305	438.466		11305	369.711		11305	371.532		11305	349.444		11305	305.982		11305	307.639		11305	0.942083	11305	0.937947	11305	0.924196		11305	0.934742	0.00936424	3		1129.5	228.668		1129.5	261.447		1129.5	192.039		1129.5	157.091		1129.5	196.481		1129.5	124.72		1129.5	0.385363
11315	438.009		11315	364.98		11315	369.826		11315	348.988		11315	301.251		11315	305.932		11315	0.940853	11315	0.923444	11315	0.919071		11315	0.927789	0.0115226	3		1130.5	230.529		1130.5	254.764		1130.5	186.533		1130.5	158.953		1130.5	189.797		1130.5	119.214		1130.5	0.38993
11325	435.797		11325	365.427		11325	366.601		11325	346.776		11325	301.698		11325	302.708		11325	0.934889	11325	0.924814	11325	0.909383		11325	0.923029	0.0128462	3		1131.5	228.276		1131.5	253.495		1131.5	183.203		1131.5	156.699		1131.5	188.529		1131.5	115.883		1131.5	0.384401
11335	438.364		11335	362.142		11335	367.993		11335	349.342		11335	298.413		11335	304.1		11335	0.941808	11335	0.914747	11335	0.913565		11335	0.923373	0.0159758	3		1132.5	233.012		1132.5	252.426		1132.5	195.621		1132.5	161.436		1132.5	187.46		1132.5	128.302		1132.5	0.39602
11345	434.691		11345	364.362		11345	368.105		11345	345.67		11345	300.633		11345	304.211		11345	0.931907	11345	0.92155	11345	0.9139		11345	0.922452	0.00903758	3		1133.5	224.884		1133.5	264.347		1133.5	187.032		1133.5	153.307		1133.5	199.381		1133.5	119.713		1133.5	0.37608
11355	437.753		11355	364.117		11355	370.572		11355	348.732		11355	300.388		11355	306.678		11355	0.940162	11355	0.920798	11355	0.921311		11355	0.927424	0.0110348	3		1134.5	228.379		1134.5	266.744		1134.5	185.947		1134.5	156.803		1134.5	201.778		1134.5	118.628		1134.5	0.384655
11365	438.228		11365	366.088		11365	369.735		11365	349.207		11365	302.359		11365	305.841		11365	0.941443	11365	0.926842	11365	0.918797		11365	0.929027	0.0114803	3		1135.5	229.566		1135.5	259.577		1135.5	188.728		1135.5	157.989		1135.5	194.611		1135.5	121.409		1135.5	0.387565
11375	439.281		11375	367.746		11375	371.017		11375	350.26		11375	304.017		11375	307.124		11375	0.944282	11375	0.931924	11375	0.92265		11375	0.932952	0.0108524	3		1136.5	234.441		1136.5	265.467		1136.5	187.42		1136.5	162.864		1136.5	200.501		1136.5	120.1		1136.5	0.399524
11385	434.806		11385	367.314		11385	372.584		11385	345.785		11385	303.585		11385	308.69		11385	0.932217	11385	0.9306	11385	0.927356		11385	0.930058	0.00247544	3		1137.5	235.081		1137.5	261.667		1137.5	188.231		1137.5	163.505		1137.5	196.701		1137.5	120.912		1137.5	0.401095
11395	436.807		11395	366.382		11395	368.499		11395	347.786		11395	302.653		11395	304.605		11395	0.937611	11395	0.927744	11395	0.915083		11395	0.926813	0.0112929	3		1138.5	227.604		1138.5	257.579		1138.5	188.08		1138.5	156.028		1138.5	192.613		1138.5	120.761		1138.5	0.382754
11405	434.527		11405	366.372		11405	367.586		11405	345.506		11405	302.643		11405	303.692		11405	0.931465	11405	0.927711	11405	0.91234		11405	0.923839	0.0101332	3		1139.5	237.717		1139.5	260.325		1139.5	192.97		1139.5	166.14		1139.5	195.359		1139.5	125.651		1139.5	0.40756
11415	435.763		11415	366.376		11415	373.893		11415	346.742		11415	302.647		11415	310		11415	0.934797	11415	0.927723	11415	0.93129		11415	0.93127	0.00353683	3		1140.5	235.296		1140.5	260.474		1140.5	190.857		1140.5	163.72		1140.5	195.508		1140.5	123.538		1140.5	0.401623
11425	433.123		11425	363.948		11425	371.052		11425	344.101		11425	300.219		11425	307.158		11425	0.927679	11425	0.920281	11425	0.922754		11425	0.923571	0.00376627	3		1141.5	229.13		1141.5	257.34		1141.5	190.644		1141.5	157.553		1141.5	192.374		1141.5	123.325		1141.5	0.386496
11435	433.742		11435	365.263		11435	371.605		11435	344.72		11435	301.534		11435	307.712		11435	0.929348	11435	0.924311	11435	0.924417		11435	0.926025	0.00287785	3		1142.5	233.245		1142.5	265.661		1142.5	189.727		1142.5	161.669		1142.5	200.695		1142.5	122.408		1142.5	0.396591
11445	437.348		11445	368.079		11445	373.19		11445	348.327		11445	304.35		11445	309.296		11445	0.93907	11445	0.932945	11445	0.929176		11445	0.93373	0.00499339	3		1143.5	229.788		1143.5	261.347		1143.5	195.39		1143.5	158.211		1143.5	196.381		1143.5	128.071		1143.5	0.38811
11455	437.046		11455	366.96		11455	369.985		11455	348.025		11455	303.231		11455	306.092		11455	0.938257	11455	0.929516	11455	0.919549		11455	0.929107	0.00936043	3		1144.5	230.879		1144.5	268.757		1144.5	185.886		1144.5	159.302		1144.5	203.79		1144.5	118.567		1144.5	0.390786
11465	437.563		11465	365.659		11465	369.695		11465	348.542		11465	301.93		11465	305.802		11465	0.93965	11465	0.925525	11465	0.918678		11465	0.927951	0.0106943	3		1145.5	229.319		1145.5	260.683		1145.5	190.403		1145.5	157.743		1145.5	195.717		1145.5	123.084		1145.5	0.38696
11475	438.677		11475	367.112		11475	367.237		11475	349.655		11475	303.383		11475	303.344		11475	0.942652	11475	0.929982	11475	0.911294		11475	0.927976	0.015775	3		1146.5	230.371		1146.5	259.864		1146.5	194.494		1146.5	158.794		1146.5	194.898		1146.5	127.175		1146.5	0.38954
11485	438.32		11485	366.242		11485	370.498		11485	349.299		11485	302.513		11485	306.604		11485	0.941691	11485	0.927313	11485	0.921089		11485	0.930031	0.0105666	3		1147.5	233.628		1147.5	259.68		1147.5	186.033		1147.5	162.052		1147.5	194.714		1147.5	118.714		1147.5	0.397531
11495	435.714		11495	368.994		11495	369.828		11495	346.693		11495	305.265		11495	305.935		11495	0.934666	11495	0.935748	11495	0.919078		11495	0.929831	0.00932795	3		1148.5	233.019		1148.5	267.328		1148.5	193.143		1148.5	161.443		1148.5	202.362		1148.5	125.824		1148.5	0.396038
11505	433.723		11505	369.659		11505	371.328		11505	344.702		11505	305.93		11505	307.435		11505	0.929298	11505	0.937789	11505	0.923584		11505	0.930224	0.00714742	3		1149.5	225.414		1149.5	258.546		1149.5	190.616		1149.5	153.837		1149.5	193.58		1149.5	123.297		1149.5	0.37738
11515	436.153		11515	366.378		11515	375.975		11515	347.131		11515	302.649		11515	312.082		11515	0.935848	11515	0.92773	11515	0.937544		11515	0.933707	0.00524528	3		1150.5	233.64		1150.5	265.542		1150.5	198.582		1150.5	162.063		1150.5	200.576		1150.5	131.263		1150.5	0.397559
11525	428.445		11525	366.652		11525	372.534		11525	339.423		11525	302.923		11525	308.641		11525	0.915067	11525	0.92857	11525	0.927207		11525	0.923615	0.00743392	3		1151.5	231.826		1151.5	259.47		1151.5	189.53		1151.5	160.25		1151.5	194.504		1151.5	122.211		1151.5	0.39311
11535	437.244		11535	366.29		11535	372.294		11535	348.223		11535	302.561		11535	308.4		11535	0.938789	11535	0.927461	11535	0.926485		11535	0.930912	0.00683958	3		1152.5	234.602		1152.5	262.965		1152.5	189.239		1152.5	163.026		1152.5	197.999		1152.5	121.92		1152.5	0.39992
11545	437.958		11545	367.764		11545	372.383		11545	348.937		11545	304.035		11545	308.49		11545	0.940714	11545	0.931979	11545	0.926754		11545	0.933149	0.00705316	3		1153.5	228.31		1153.5	260.225		1153.5	190.408		1153.5	156.733		1153.5	195.259		1153.5	123.088		1153.5	0.384484
11555	433.643		11555	371.371		11555	370.073		11555	344.621		11555	307.642		11555	306.18		11555	0.929081	11555	0.943035	11555	0.919814		11555	0.930643	0.0116888	3		1154.5	233.918		1154.5	262.724		1154.5	187.571		1154.5	162.341		1154.5	197.758		1154.5	120.252		1154.5	0.398242
11565	438.357		11565	368.155		11565	371.7		11565	349.335		11565	304.426		11565	307.806		11565	0.941789	11565	0.933177	11565	0.924701		11565	0.933222	0.0085442	3		1155.5	227.884		1155.5	264.906		1155.5	185.726		1155.5	156.307		1155.5	199.939		1155.5	118.407		1155.5	0.383439
11575	434.518		11575	368.87		11575	373.008		11575	345.497		11575	305.141		11575	309.115		11575	0.931441	11575	0.93537	11575	0.928632		11575	0.931814	0.00338445	3		1156.5	235.368		1156.5	266.64		1156.5	180.755		1156.5	163.792		1156.5	201.673		1156.5	113.436		1156.5	0.401799
11585	440.804		11585	367.808		11585	372.097		11585	351.783		11585	304.079		11585	308.204		11585	0.948388	11585	0.932114	11585	0.925894		11585	0.935465	0.0116153	3		1157.5	232.795		1157.5	268.675		1157.5	190.753		1157.5	161.219		1157.5	203.708		1157.5	123.434		1157.5	0.395488
11595	437.938		11595	367.454		11595	371.885		11595	348.917		11595	303.725		11595	307.992		11595	0.94066	11595	0.931029	11595	0.925257		11595	0.932316	0.00778167	3		1158.5	233.32		1158.5	259.57		1158.5	193.954		1158.5	161.743		1158.5	194.604		1158.5	126.635		1158.5	0.396775
11605	437.776		11605	364.029		11605	371.055		11605	348.754		11605	300.3		11605	307.161		11605	0.940223	11605	0.920531	11605	0.922763		11605	0.927839	0.0107828	3		1159.5	231.378		1159.5	265.769		1159.5	183.47		1159.5	159.802		1159.5	200.803		1159.5	116.151		1159.5	0.392012
11615	438.202		11615	367.332		11615	371.974		11615	349.181		11615	303.603		11615	308.08		11615	0.941373	11615	0.930654	11615	0.925524		11615	0.932517	0.00808713	3		1160.5	239.396		1160.5	260.93		1160.5	186.556		1160.5	167.82		1160.5	195.964		1160.5	119.237		1160.5	0.411681
11625	434.443		11625	368.163		11625	375.229		11625	345.422		11625	304.434		11625	311.335		11625	0.931239	11625	0.933202	11625	0.935302		11625	0.933247	0.00203161	3		1161.5	231.556		1161.5	267.014		1161.5	196.343		1161.5	159.979		1161.5	202.048		1161.5	129.024		1161.5	0.392447
11635	436.662		11635	366.238		11635	374.028		11635	347.641		11635	302.509		11635	310.134		11635	0.937221	11635	0.927302	11635	0.931694		11635	0.932072	0.00497021	3		1162.5	230.218		1162.5	263.608		1162.5	191.998		1162.5	158.642		1162.5	198.642		1162.5	124.679		1162.5	0.389166
11645	434.245		11645	369.785		11645	372.686		11645	345.224		11645	306.056		11645	308.793		11645	0.930705	11645	0.938175	11645	0.927663		11645	0.932181	0.00540894	3		1163.5	232.564		1163.5	260.685		1163.5	195.646		1163.5	160.987		1163.5	195.719		1163.5	128.327		1163.5	0.394919
11655	432.185		11655	366.72		11655	370.335		11655	343.163		11655	302.991		11655	306.442		11655	0.92515	11655	0.928779	11655	0.920601		11655	0.924844	0.00409742	3		1164.5	237.906		1164.5	267.534		1164.5	186.735		1164.5	166.33		1164.5	202.568		1164.5	119.416		1164.5	0.408026
11665	436.463		11665	366.776		11665	373.071		11665	347.441		11665	303.047		11665	309.178		11665	0.936683	11665	0.928951	11665	0.92882		11665	0.931485	0.00450233	3		1165.5	229.245		1165.5	263.694		1165.5	187.968		1165.5	157.668		1165.5	198.727		1165.5	120.649		1165.5	0.386778
11675	440.233		11675	365.558		11675	374.378		11675	351.211		11675	301.829		11675	310.485		11675	0.946847	11675	0.925216	11675	0.932747		11675	0.934937	0.0109802	3		1166.5	236.167		1166.5	264.94		1166.5	189.064		1166.5	164.59		1166.5	199.974		1166.5	121.745		1166.5	0.403758
11685	436.474		11685	366.352		11685	371.378		11685	347.453		11685	302.623		11685	307.485		11685	0.936715	11685	0.927649	11685	0.923735		11685	0.929366	0.00665836	3		1167.5	236.581		1167.5	260.356		1167.5	193.19		1167.5	165.005		1167.5	195.39		1167.5	125.871		1167.5	0.404775
11695	437.126		11695	367.373		11695	371.767		11695	348.104		11695	303.644		11695	307.873		11695	0.93847	11695	0.93078	11695	0.924902		11695	0.931384	0.00680439	3		1168.5	230.179		1168.5	264.702		1168.5	191.984		1168.5	158.602		1168.5	199.736		1168.5	124.665		1168.5	0.389069
11705	433.643		11705	371.972		11705	372.945		11705	344.622		11705	308.243		11705	309.051		11705	0.929083	11705	0.944877	11705	0.928441		11705	0.934134	0.00930973	3		1169.5	236.553		1169.5	264.202		1169.5	191.751		1169.5	164.976		1169.5	199.236		1169.5	124.432		1169.5	0.404706
11715	437.755		11715	366.232		11715	373.423		11715	348.734		11715	302.503		11715	309.529		11715	0.940168	11715	0.927281	11715	0.929876		11715	0.932442	0.00681567	3		1170.5	233.528		1170.5	271.069		1170.5	191.698		1170.5	161.951		1170.5	206.103		1170.5	124.378		1170.5	0.397284
11725	441.673		11725	368.872		11725	370.924		11725	352.652		11725	305.143		11725	307.03		11725	0.950731	11725	0.935374	11725	0.92237		11725	0.936158	0.0141968	3		1171.5	236.488		1171.5	263.739		1171.5	192.307		1171.5	164.912		1171.5	198.773		1171.5	124.988		1171.5	0.404547
11735	436.332		11735	368.755		11735	375.469		11735	347.31		11735	305.026		11735	311.576		11735	0.93633	11735	0.935017	11735	0.936024		11735	0.93579	0.000687033	3		1172.5	233.842		1172.5	261.71		1172.5	187.746		1172.5	162.265		1172.5	196.744		1172.5	120.427		1172.5	0.398055
11745	439.133		11745	369.031		11745	373.192		11745	350.112		11745	305.302		11745	309.299		11745	0.943882	11745	0.935864	11745	0.929183		11745	0.93631	0.00735967	3		1173.5	233.973		1173.5	273.812		1173.5	193.078		1173.5	162.396		1173.5	208.846		1173.5	125.759		1173.5	0.398376
11755	441.295		11755	367.928		11755	369.249		11755	352.273		11755	304.199		11755	305.356		11755	0.94971	11755	0.932483	11755	0.917339		11755	0.933177	0.0161967	3		1174.5	233.673		1174.5	264.293		1174.5	198.692		1174.5	162.097		1174.5	199.326		1174.5	131.373		1174.5	0.397642
11765	439.428		11765	371.051		11765	371.941		11765	350.406		11765	307.322		11765	308.047		11765	0.944677	11765	0.942055	11765	0.925424		11765	0.937385	0.0104413	3		1175.5	235.659		1175.5	265.784		1175.5	191.555		1175.5	164.083		1175.5	200.818		1175.5	124.236		1175.5	0.402513
11775	436.33		11775	369.756		11775	373.841		11775	347.308		11775	306.027		11775	309.948		11775	0.936325	11775	0.938084	11775	0.931134		11775	0.935181	0.00361344	3		1176.5	232.418		1176.5	267.534		1176.5	192.69		1176.5	160.842		1176.5	202.568		1176.5	125.371		1176.5	0.394562
11785	438.777		11785	371.36		11785	371.375		11785	349.756		11785	307.631		11785	307.482		11785	0.942923	11785	0.943002	11785	0.923726		11785	0.93655	0.0111068	3		1177.5	235.802		1177.5	263.212		1177.5	188.291		1177.5	164.226		1177.5	198.245		1177.5	120.972		1177.5	0.402865
11795	434.81		11795	367.749		11795	372.023		11795	345.789		11795	304.02		11795	308.129		11795	0.932228	11795	0.931932	11795	0.925671		11795	0.929944	0.00370341	3		1178.5	226.613		1178.5	266.128		1178.5	199.449		1178.5	155.037		1178.5	201.162		1178.5	132.13		1178.5	0.380322
11805	435.522		11805	371.542		11805	369.969		11805	346.5		11805	307.814		11805	306.075		11805	0.934146	11805	0.943561	11805	0.919501		11805	0.932403	0.0121246	3		1179.5	233.711		1179.5	272.99		1179.5	198.384		1179.5	162.135		1179.5	208.024		1179.5	131.065		1179.5	0.397735
11815	440.116		11815	371.657		11815	375.355		11815	351.095		11815	307.928		11815	311.462		11815	0.946532	11815	0.943913	11815	0.935683		11815	0.942042	0.00566144	3		1180.5	235.939		1180.5	264.401		1180.5	194.227		1180.5	164.362		1180.5	199.435		1180.5	126.908		1180.5	0.403199
11825	439.74		11825	372.319		11825	372.45		11825	350.719		11825	308.59		11825	308.556		11825	0.945518	11825	0.945941	11825	0.926953		11825	0.939471	0.0108426	3		1181.5	231.693		1181.5	262.644		1181.5	193.198		1181.5	160.116		1181.5	197.678		1181.5	125.879		1181.5	0.392783
11835	438.041		11835	368.17		11835	376.168		11835	349.02		11835	304.441		11835	312.275		11835	0.940938	11835	0.933224	11835	0.938124		11835	0.937429	0.00390388	3		1182.5	242.403		1182.5	266.44		1182.5	197.373		1182.5	170.827		1182.5	201.473		1182.5	130.054		1182.5	0.419057
11845	442.04		11845	369.303		11845	373.167		11845	353.019		11845	305.574		11845	309.273		11845	0.951719	11845	0.936697	11845	0.929107		11845	0.939174	0.0115078	3		1183.5	233.632		1183.5	265.045		1183.5	185.127		1183.5	162.056		1183.5	200.079		1183.5	117.808		1183.5	0.397541
11855	439.558		11855	369.493		11855	373.013		11855	350.537		11855	305.764		11855	309.119		11855	0.945028	11855	0.937277	11855	0.928645		11855	0.936984	0.0081951	3		1184.5	239.45		1184.5	274.38		1184.5	192.557		1184.5	167.873		1184.5	209.413		1184.5	125.238		1184.5	0.411811
11865	439.408		11865	368.404		11865	371.787		11865	350.387		11865	304.675		11865	307.893		11865	0.944624	11865	0.93394	11865	0.924962		11865	0.934509	0.00984354	3		1185.5	228.299		1185.5	267.461		1185.5	194.865		1185.5	156.723		1185.5	202.495		1185.5	127.546		1185.5	0.384458
11875	436.841		11875	368.16		11875	377.095		11875	347.82		11875	304.431		11875	313.202		11875	0.937703	11875	0.933194	11875	0.94091		11875	0.937269	0.00387628	3		1186.5	235.852		1186.5	269.243		1186.5	190.865		1186.5	164.276		1186.5	204.277		1186.5	123.546		1186.5	0.402987
11885	437.186		11885	366.289		11885	374.649		11885	348.165		11885	302.56		11885	310.755		11885	0.938633	11885	0.927458	11885	0.93356		11885	0.933217	0.00559579	3		1187.5	239.553		1187.5	265.506		1187.5	188.058		1187.5	167.976		1187.5	200.539		1187.5	120.739		1187.5	0.412065
11895	443.686		11895	369.935		11895	369.513		11895	354.665		11895	306.206		11895	305.619		11895	0.956158	11895	0.938633	11895	0.918131		11895	0.93764	0.0190329	3		1188.5	237.272		1188.5	275.199		1188.5	192.314		1188.5	165.695		1188.5	210.233		1188.5	124.995		1188.5	0.40647
11905	440.474		11905	371.481		11905	373.444		11905	351.452		11905	307.752		11905	309.551		11905	0.947497	11905	0.943374	11905	0.929941		11905	0.94027	0.00918032	3		1189.5	234.044		1189.5	267.606		1189.5	192.126		1189.5	162.467		1189.5	202.639		1189.5	124.807		1189.5	0.39855
11915	438.704		11915	375.413		11915	376.18		11915	349.683		11915	311.684		11915	312.287		11915	0.942727	11915	0.955426	11915	0.938161		11915	0.945438	0.00894607	3		1190.5	235.551		1190.5	264.076		1190.5	199.303		1190.5	163.974		1190.5	199.11		1190.5	131.984		1190.5	0.402247
11925	440.409		11925	368.304		11925	372.512		11925	351.387		11925	304.575		11925	308.619		11925	0.947321	11925	0.933633	11925	0.927141		11925	0.936032	0.0103017	3		1191.5	241.349		1191.5	264.599		1191.5	188.16		1191.5	169.772		1191.5	199.633		1191.5	120.841		1191.5	0.41647
11935	439.903		11935	373.747		11935	372.594		11935	350.881		11935	310.018		11935	308.701		11935	0.945957	11935	0.950319	11935	0.927388		11935	0.941221	0.0121773	3		1192.5	238.79		1192.5	270.149		1192.5	185.122		1192.5	167.213		1192.5	205.182		1192.5	117.803		1192.5	0.410193
11945	438.883		11945	367.859		11945	370.084		11945	349.861		11945	304.13		11945	306.191		11945	0.943207	11945	0.932269	11945	0.919848		11945	0.931775	0.0116875	3		1193.5	240.03		1193.5	276.037		1193.5	190.3		1193.5	168.453		1193.5	211.07		1193.5	122.981		1193.5	0.413235
11955	439.938		11955	370.896		11955	375.797		11955	350.916		11955	307.167		11955	311.903		11955	0.946052	11955	0.941581	11955	0.937008		11955	0.941547	0.00452212	3		1194.5	232.032		1194.5	264.144		1194.5	196.683		1194.5	160.455		1194.5	199.178		1194.5	129.364		1194.5	0.393615
11965	441.225		11965	369.975		11965	378.082		11965	352.204		11965	306.246		11965	314.188		11965	0.949522	11965	0.938757	11965	0.943873		11965	0.944051	0.00538477	3		1195.5	229.546		1195.5	267.554		1195.5	196.768		1195.5	157.969		1195.5	202.588		1195.5	129.449		1195.5	0.387516
11975	437.081		11975	372.087		11975	377.757		11975	348.06		11975	308.358		11975	313.864		11975	0.93835	11975	0.94523	11975	0.942899		11975	0.94216	0.00349892	3		1196.5	236.905		1196.5	269.604		1196.5	192.368		1196.5	165.328		1196.5	204.638		1196.5	125.049		1196.5	0.405569
11985	435.547		11985	372.372		11985	377.468		11985	346.526		11985	308.643		11985	313.574		11985	0.934216	11985	0.946103	11985	0.942028		11985	0.940782	0.00604099	3		1197.5	233.54		1197.5	277.779		1197.5	191.774		1197.5	161.964		1197.5	212.813		1197.5	124.455		1197.5	0.397315
11995	440.608		11995	369.125		11995	375.423		11995	351.586		11995	305.396		11995	311.53		11995	0.947858	11995	0.93615	11995	0.935887		11995	0.939965	0.00683707	3		1198.5	236.626		1198.5	272.878		1198.5	191.847		1198.5	165.049		1198.5	207.911		1198.5	124.528		1198.5	0.404884
12005	440		12005	372.483		12005	377.825		12005	350.979		12005	308.754		12005	313.932		12005	0.946221	12005	0.946444	12005	0.943103		12005	0.945256	0.00186807	3		1199.5	239.597		1199.5	262.232		1199.5	190.369		1199.5	168.021		1199.5	197.266		1199.5	123.05		1199.5	0.412174
12015	439.578		12015	370.932		12015	371.917		12015	350.557		12015	307.203		12015	308.024		12015	0.945083	12015	0.94169	12015	0.925354		12015	0.937376	0.0105484	3		1200.5	236.042		1200.5	271.065		1200.5	193.335		1200.5	164.465		1200.5	206.099		1200.5	126.016		1200.5	0.403452
12025	440.466		12025	368.097		12025	373.471		12025	351.444		12025	304.368		12025	309.578		12025	0.947475	12025	0.932998	12025	0.930022		12025	0.936832	0.0093367	3		1201.5	238.481		1201.5	265.514		1201.5	196.873		1201.5	166.904		1201.5	200.548		1201.5	129.554		1201.5	0.409435
12035	440.446		12035	368.077		12035	379.861		12035	351.424		12035	304.348		12035	315.967		12035	0.947421	12035	0.932938	12035	0.949217		12035	0.943192	0.00892552	3		1202.5	239.068		1202.5	264.393		1202.5	196.893		1202.5	167.491		1202.5	199.427		1202.5	129.574		1202.5	0.410874
12045	440.468		12045	371.892		12045	374.724		12045	351.447		12045	308.163		12045	310.831		12045	0.947482	12045	0.944632	12045	0.933787		12045	0.941967	0.00722623	3		1203.5	240.694		1203.5	270.895		1203.5	195.137		1203.5	169.117		1203.5	205.929		1203.5	127.818		1203.5	0.414864
12055	443.992		12055	371.662		12055	373.667		12055	354.971		12055	307.933		12055	309.774		12055	0.956983	12055	0.943926	12055	0.930611		12055	0.94384	0.0131863	3		1204.5	233.934		1204.5	263.51		1204.5	198.911		1204.5	162.357		1204.5	198.544		1204.5	131.592		1204.5	0.39828
12065	441.41		12065	366.934		12065	373.451		12065	352.388		12065	303.206		12065	309.557		12065	0.95002	12065	0.929436	12065	0.92996		12065	0.936472	0.0117359	3		1205.5	238.825		1205.5	273.143		1205.5	195.998		1205.5	167.249		1205.5	208.176		1205.5	128.679		1205.5	0.41028
12075	441.799		12075	370.038		12075	376.808		12075	352.778		12075	306.309		12075	312.915		12075	0.951071	12075	0.938949	12075	0.940046		12075	0.943355	0.00670431	3		1206.5	236.415		1206.5	278.453		1206.5	189.867		1206.5	164.838		1206.5	213.487		1206.5	122.548		1206.5	0.404367
12085	437.914		12085	369.985		12085	373.74		12085	348.893		12085	306.256		12085	309.847		12085	0.940597	12085	0.938786	12085	0.93083		12085	0.936738	0.00519564	3		1207.5	242.747		1207.5	270.992		1207.5	194.529		1207.5	171.17		1207.5	206.026		1207.5	127.21		1207.5	0.4199
12095	440.54		12095	366.474		12095	375.308		12095	351.519		12095	302.745		12095	311.414		12095	0.947677	12095	0.928024	12095	0.935539		12095	0.93708	0.00991651	3		1208.5	236.054		1208.5	267.551		1208.5	199.022		1208.5	164.478		1208.5	202.585		1208.5	131.703		1208.5	0.403483
12105	443.424		12105	373.714		12105	374.943		12105	354.402		12105	309.985		12105	311.049		12105	0.955449	12105	0.950218	12105	0.934442		12105	0.946703	0.0109355	3		1209.5	234.577		1209.5	274.36		1209.5	190.066		1209.5	163		1209.5	209.394		1209.5	122.747		1209.5	0.399857
12115	446.511		12115	372.318		12115	373.782		12115	357.489		12115	308.589		12115	309.889		12115	0.963772	12115	0.945938	12115	0.930956		12115	0.946889	0.0164287	3		1210.5	241.27		1210.5	271.581		1210.5	192.957		1210.5	169.693		1210.5	206.615		1210.5	125.638		1210.5	0.416276
12125	439.412		12125	371.123		12125	378.873		12125	350.39		12125	307.394		12125	314.98		12125	0.944633	12125	0.942277	12125	0.946251		12125	0.944387	0.00199861	3		1211.5	236.94		1211.5	262.585		1211.5	202.978		1211.5	165.363		1211.5	197.619		1211.5	135.659		1211.5	0.405654
12135	438.66		12135	371.686		12135	378.869		12135	349.638		12135	307.957		12135	314.975		12135	0.942606	12135	0.944001	12135	0.946237		12135	0.944281	0.00183195	3		1212.5	238.837		1212.5	271.924		1212.5	199.521		1212.5	167.26		1212.5	206.958		1212.5	132.202		1212.5	0.410308
12145	444.162		12145	369.381		12145	378.387		12145	355.141		12145	305.652		12145	314.494		12145	0.95744	12145	0.936936	12145	0.944791		12145	0.946389	0.010345	3		1213.5	244.751		1213.5	275.12		1213.5	191.483		1213.5	173.175		1213.5	210.153		1213.5	124.164		1213.5	0.424818
12155	442.189		12155	369.234		12155	376.815		12155	353.168		12155	305.505		12155	312.922		12155	0.952121	12155	0.936486	12155	0.940068		12155	0.942892	0.00819115	3		1214.5	249.276		1214.5	278.022		1214.5	193.478		1214.5	177.7		1214.5	213.055		1214.5	126.159		1214.5	0.435918
12165	442.491		12165	372.494		12165	377.662		12165	353.469		12165	308.765		12165	313.768		12165	0.952935	12165	0.946479	12165	0.942611		12165	0.947342	0.00521565	3		1215.5	236.565		1215.5	273.382		1215.5	197.494		1215.5	164.988		1215.5	208.416		1215.5	130.175		1215.5	0.404735
12175	441.108		12175	370.564		12175	375.517		12175	352.087		12175	306.835		12175	311.623		12175	0.949207	12175	0.940562	12175	0.936167		12175	0.941979	0.00663453	3		1216.5	238.011		1216.5	272.435		1216.5	195.131		1216.5	166.435		1216.5	207.468		1216.5	127.812		1216.5	0.408283
12185	442.815		12185	373.186		12185	376.523		12185	353.794		12185	309.457		12185	312.629		12185	0.953809	12185	0.9486	12185	0.939189		12185	0.947199	0.00740968	3		1217.5	240.008		1217.5	273.437		1217.5	200.257		1217.5	168.432		1217.5	208.471		1217.5	132.938		1217.5	0.413183
12195	441.261		12195	371.537		12195	375.746		12195	352.239		12195	307.808		12195	311.853		12195	0.949619	12195	0.943545	12195	0.936857		12195	0.94334	0.00638329	3		1218.5	244.546		1218.5	274.024		1218.5	197.679		1218.5	172.97		1218.5	209.058		1218.5	130.36		1218.5	0.424314
12205	442.501		12205	372.438		12205	375.073		12205	353.479		12205	308.709		12205	311.179		12205	0.952961	12205	0.946306	12205	0.934834		12205	0.9447	0.00917	3		1219.5	238.562		1219.5	273.61		1219.5	197.994		1219.5	166.985		1219.5	208.644		1219.5	130.675		1219.5	0.409634
12215	439.133		12215	375.846		12215	372.138		12215	350.111		12215	312.117		12215	308.245		12215	0.943881	12215	0.956752	12215	0.926018		12215	0.942217	0.0154342	3		1220.5	240.793		1220.5	274.118		1220.5	199.688		1220.5	169.217		1220.5	209.152		1220.5	132.369		1220.5	0.415108
12225	440.663		12225	374.03		12225	373.965		12225	351.641		12225	310.301		12225	310.071		12225	0.948006	12225	0.951186	12225	0.931505		12225	0.943566	0.010565	3		1221.5	236.567		1221.5	272.744		1221.5	192.285		1221.5	164.99		1221.5	207.778		1221.5	124.966		1221.5	0.404739
12235	440.755		12235	373.412		12235	377.739		12235	351.733		12235	309.683		12235	313.846		12235	0.948254	12235	0.949291	12235	0.942844		12235	0.946796	0.00346169	3		1222.5	236.183		1222.5	274.513		1222.5	199.273		1222.5	164.606		1222.5	209.547		1222.5	131.954		1222.5	0.403798
12245	440.985		12245	373.981		12245	375.827		12245	351.963		12245	310.252		12245	311.933		12245	0.948875	12245	0.951037	12245	0.937099		12245	0.94567	0.00750112	3		1223.5	242.05		1223.5	279.621		1223.5	194.108		1223.5	170.474		1223.5	214.655		1223.5	126.789		1223.5	0.418192
12255	440.101		12255	374.31		12255	374.802		12255	351.08		12255	310.581		12255	310.908		12255	0.946492	12255	0.952046	12255	0.934019		12255	0.944185	0.00923221	3		1224.5	236.154		1224.5	270.215		1224.5	199.828		1224.5	164.578		1224.5	205.249		1224.5	132.509		1224.5	0.403728
12265	440.563		12265	370.442		12265	378.762		12265	351.542		12265	306.713		12265	314.868		12265	0.947739	12265	0.940188	12265	0.945915		12265	0.944614	0.00394009	3		1225.5	239.193		1225.5	273.982		1225.5	196.152		1225.5	167.616		1225.5	209.016		1225.5	128.833		1225.5	0.411182
12275	438.971		12275	372.238		12275	372.805		12275	349.95		12275	308.509		12275	308.911		12275	0.943447	12275	0.945693	12275	0.928019		12275	0.939053	0.00962137	3		1226.5	245.824		1226.5	272.684		1226.5	198.289		1226.5	174.247		1226.5	207.718		1226.5	130.97		1226.5	0.427448
12285	445.901		12285	376.421		12285	376.19		12285	356.88		12285	312.692		12285	312.297		12285	0.962129	12285	0.958515	12285	0.93819		12285	0.952945	0.0129049	3		1227.5	246.193		1227.5	270.598		1227.5	197.014		1227.5	174.616		1227.5	205.632		1227.5	129.695		1227.5	0.428353
12295	444.603		12295	373.501		12295	374.822		12295	355.582		12295	309.772		12295	310.929		12295	0.95863	12295	0.949564	12295	0.934081		12295	0.947425	0.0124134	3		1228.5	240.372		1228.5	276.04		1228.5	195.989		1228.5	168.796		1228.5	211.074		1228.5	128.67		1228.5	0.414075
12305	438.777		12305	372.373		12305	377.185		12305	349.755		12305	308.644		12305	313.291		12305	0.942922	12305	0.946108	12305	0.941179		12305	0.943403	0.00249949	3		1229.5	243.547		1229.5	271.847		1229.5	197.08		1229.5	171.971		1229.5	206.881		1229.5	129.761		1229.5	0.421863
12315	439.992		12315	374.157		12315	372.91		12315	350.97		12315	310.428		12315	309.016		12315	0.946197	12315	0.951575	12315	0.928336		12315	0.942036	0.0121657	3		1230.5	240.666		1230.5	270.773		1230.5	196.716		1230.5	169.089		1230.5	205.807		1230.5	129.397		1230.5	0.414795
12325	442.044		12325	373.885		12325	376.83		12325	353.023		12325	310.156		12325	312.936		12325	0.95173	12325	0.950742	12325	0.940112		12325	0.947528	0.00644142	3		1231.5	247.653		1231.5	277.985		1231.5	198.057		1231.5	176.077		1231.5	213.019		1231.5	130.738		1231.5	0.431936
12335	440.927		12335	373.17		12335	378.072		12335	351.905		12335	309.441		12335	314.178		12335	0.948717	12335	0.948551	12335	0.943843		12335	0.947037	0.00276757	3		1232.5	241.703		1232.5	280.835		1232.5	201.772		1232.5	170.127		1232.5	215.868		1232.5	134.453		1232.5	0.41734
12345	439.923		12345	370.688		12345	374.983		12345	350.902		12345	306.959		12345	311.09		12345	0.946013	12345	0.940943	12345	0.934565		12345	0.940507	0.00573643	3		1233.5	242.254		1233.5	269.009		1233.5	198.732		1233.5	170.677		1233.5	204.043		1233.5	131.413		1233.5	0.418691
12355	439.89		12355	374.473		12355	384.482		12355	350.868		12355	310.744		12355	320.588		12355	0.945922	12355	0.952544	12355	0.963099		12355	0.953855	0.00866324	3		1234.5	239.779		1234.5	273.316		1234.5	204.259		1234.5	168.203		1234.5	208.35		1234.5	136.94		1234.5	0.412621
12365	441.623		12365	372.61		12365	377.603		12365	352.601		12365	308.881		12365	313.709		12365	0.950594	12365	0.946835	12365	0.942433		12365	0.946621	0.00408472	3		1235.5	239.315		1235.5	277.171		1235.5	196.665		1235.5	167.738		1235.5	212.205		1235.5	129.346		1235.5	0.411481
12375	442.46		12375	377.85		12375	378.592		12375	353.439		12375	314.121		12375	314.698		12375	0.952852	12375	0.962897	12375	0.945405		12375	0.953718	0.00877802	3		1236.5	244.534		1236.5	272.08		1236.5	196.975		1236.5	172.958		1236.5	207.114		1236.5	129.656		1236.5	0.424285
12385	442.376		12385	371.882		12385	379.674		12385	353.355		12385	308.154		12385	315.781		12385	0.952626	12385	0.944603	12385	0.948657		12385	0.948629	0.0040114	3		1237.5	238.51		1237.5	276.112		1237.5	196.659		1237.5	166.933		1237.5	211.146		1237.5	129.34		1237.5	0.409506
12395	443.542		12395	371.39		12395	378.907		12395	354.521		12395	307.661		12395	315.013		12395	0.95577	12395	0.943095	12395	0.946351		12395	0.948405	0.00658258	3		1238.5	241.876		1238.5	272.102		1238.5	200.618		1238.5	170.3		1238.5	207.135		1238.5	133.299		1238.5	0.417765
12405	440.461		12405	371.671		12405	378.417		12405	351.44		12405	307.942		12405	314.523		12405	0.947463	12405	0.943956	12405	0.94488		12405	0.945433	0.00181776	3		1239.5	241.755		1239.5	268.081		1239.5	201.135		1239.5	170.179		1239.5	203.115		1239.5	133.816		1239.5	0.417468
12415	446.065		12415	369.93		12415	373.072		12415	357.044		12415	306.201		12415	309.178		12415	0.962571	12415	0.938619	12415	0.928822		12415	0.943337	0.0173618	3		1240.5	248.582		1240.5	272.581		1240.5	199.58		1240.5	177.005		1240.5	207.614		1240.5	132.261		1240.5	0.434214
12425	440.652		12425	375.078		12425	377.339		12425	351.631		12425	311.349		12425	313.446		12425	0.947978	12425	0.954398	12425	0.941642		12425	0.948006	0.00637778	3		1241.5	240.476		1241.5	272.554		1241.5	197.233		1241.5	168.899		1241.5	207.588		1241.5	129.914		1241.5	0.414329
12435	446.36		12435	375.182		12435	377.49		12435	357.339		12435	311.453		12435	313.597		12435	0.963366	12435	0.954718	12435	0.942096		12435	0.953393	0.0106967	3		1242.5	242.24		1242.5	280.609		1242.5	201.216		1242.5	170.664		1242.5	215.642		1242.5	133.897		1242.5	0.418657
12445	440.137		12445	373.958		12445	373.107		12445	351.116		12445	310.229		12445	309.214		12445	0.946589	12445	0.950964	12445	0.928928		12445	0.942161	0.0116663	3		1243.5	243.66		1243.5	276.641		1243.5	194.646		1243.5	172.083		1243.5	211.674		1243.5	127.327		1243.5	0.42214
12455	440.574		12455	372.379		12455	373.405		12455	351.553		12455	308.65		12455	309.511		12455	0.947768	12455	0.946124	12455	0.929822		12455	0.941238	0.00992098	3		1244.5	248.023		1244.5	274.761		1244.5	200.394		1244.5	176.447		1244.5	209.794		1244.5	133.075		1244.5	0.432844
12465	438.709		12465	374.417		12465	376.07		12465	349.687		12465	310.688		12465	312.176		12465	0.942738	12465	0.952372	12465	0.937829		12465	0.944313	0.00739838	3		1245.5	242.618		1245.5	276.8		1245.5	204.064		1245.5	171.042		1245.5	211.834		1245.5	136.745		1245.5	0.419584
12475	446.544		12475	371.641		12475	376.165		12475	357.523		12475	307.912		12475	312.272		12475	0.963862	12475	0.943864	12475	0.938115		12475	0.948614	0.0135148	3		1246.5	246.257		1246.5	268.831		1246.5	197.603		1246.5	174.681		1246.5	203.864		1246.5	130.284		1246.5	0.428512
12485	441.164		12485	373.836		12485	377.914		12485	352.143		12485	310.107		12485	314.02		12485	0.949358	12485	0.950591	12485	0.943368		12485	0.947773	0.00386361	3		1247.5	247.998		1247.5	277.168		1247.5	194.832		1247.5	176.422		1247.5	212.202		1247.5	127.512		1247.5	0.432783
12495	440.613		12495	375.767		12495	377.371		12495	351.591		12495	312.038		12495	313.477		12495	0.947871	12495	0.956511	12495	0.941737		12495	0.948707	0.00742226	3		1248.5	248.374		1248.5	282.275		1248.5	197.572		1248.5	176.798		1248.5	217.309		1248.5	130.253		1248.5	0.433704
12505	443.739		12505	369.815		12505	381.675		12505	354.718		12505	306.086		12505	317.781		12505	0.9563	12505	0.938265	12505	0.954667		12505	0.949744	0.0099746	3		1249.5	242.279		1249.5	279.277		1249.5	194.05		1249.5	170.703		1249.5	214.311		1249.5	126.731		1249.5	0.418753
12515	442.385		12515	375.512		12515	377.425		12515	353.364		12515	311.783		12515	313.532		12515	0.95265	12515	0.955729	12515	0.9419		12515	0.950093	0.00726053	3		1250.5	243.753		1250.5	283.499		1250.5	193.062		1250.5	172.176		1250.5	218.533		1250.5	125.743		1250.5	0.422368
12525	442.396		12525	371.429		12525	372.904		12525	353.374		12525	307.7		12525	309.01		12525	0.952678	12525	0.943215	12525	0.928317		12525	0.941403	0.0122809	3		1251.5	245.723		1251.5	285.455		1251.5	196.196		1251.5	174.146		1251.5	220.489		1251.5	128.877		1251.5	0.427201
12535	445.357		12535	375.818		12535	378.157		12535	356.336		12535	312.089		12535	314.263		12535	0.960661	12535	0.956667	12535	0.944098		12535	0.953809	0.00864387	3		1252.5	244.604		1252.5	280.048		1252.5	194.794		1252.5	173.028		1252.5	215.081		1252.5	127.475		1252.5	0.424456
12545	441.214		12545	367.946		12545	380.134		12545	352.192		12545	304.217		12545	316.241		12545	0.949491	12545	0.932538	12545	0.950039		12545	0.944023	0.00995015	3		1253.5	232.465		1253.5	275.489		1253.5	199.323		1253.5	160.889		1253.5	210.523		1253.5	132.004		1253.5	0.394678
12555	446.385		12555	371.588		12555	376.804		12555	357.363		12555	307.859		12555	312.911		12555	0.963432	12555	0.943702	12555	0.940035		12555	0.949056	0.0125838	3		1254.5	244.276		1254.5	277.644		1254.5	201.056		1254.5	172.7		1254.5	212.677		1254.5	133.737		1254.5	0.423651
12565	440.984		12565	374.315		12565	376.753		12565	351.962		12565	310.586		12565	312.859		12565	0.948871	12565	0.952059	12565	0.939881		12565	0.946937	0.00631534	3		1255.5	248.22		1255.5	279.545		1255.5	198.358		1255.5	176.643		1255.5	214.579		1255.5	131.039		1255.5	0.433326
12575	443.691		12575	378.084		12575	380.85		12575	354.67		12575	314.355		12575	316.956		12575	0.95617	12575	0.963613	12575	0.952189		12575	0.957324	0.00579889	3		1256.5	247.289		1256.5	273.202		1256.5	199.01		1256.5	175.713		1256.5	208.236		1256.5	131.691		1256.5	0.431043
12585	445.125		12585	375.851		12585	377.546		12585	356.103		12585	312.122		12585	313.653		12585	0.960036	12585	0.956768	12585	0.942265		12585	0.953023	0.00945905	3		1257.5	249.556		1257.5	281.382		1257.5	198.564		1257.5	177.979		1257.5	216.416		1257.5	131.245		1257.5	0.436603
12595	441.366		12595	375.141		12595	379.275		12595	352.345		12595	311.412		12595	315.382		12595	0.949902	12595	0.954593	12595	0.947458		12595	0.950651	0.00362603	3		1258.5	244.642		1258.5	272.394		1258.5	200.684		1258.5	173.065		1258.5	207.427		1258.5	133.365		1258.5	0.424548
12605	448.278		12605	378.18		12605	378.843		12605	359.257		12605	314.451		12605	314.949		12605	0.968537	12605	0.963906	12605	0.946159		12605	0.959534	0.0118121	3		1259.5	235.318		1259.5	277.401		1259.5	199.958		1259.5	163.742		1259.5	212.434		1259.5	132.639		1259.5	0.401677
12615	447.353		12615	375.208		12615	377.611		12615	358.331		12615	311.479		12615	313.717		12615	0.966042	12615	0.954798	12615	0.942458		12615	0.954433	0.011796	3		1260.5	247.438		1260.5	275.971		1260.5	199.22		1260.5	175.861		1260.5	211.005		1260.5	131.901		1260.5	0.431407
12625	442.954		12625	374.734		12625	379.705		12625	353.932		12625	311.005		12625	315.812		12625	0.954183	12625	0.953343	12625	0.94875		12625	0.952092	0.00292436	3		1261.5	251.605		1261.5	282.689		1261.5	198.87		1261.5	180.029		1261.5	217.723		1261.5	131.551		1261.5	0.441631
12635	445.857		12635	373.854		12635	376.338		12635	356.835		12635	310.125		12635	312.444		12635	0.962009	12635	0.950647	12635	0.938634		12635	0.95043	0.0116887	3		1262.5	237.52		1262.5	281.954		1262.5	199.46		1262.5	165.944		1262.5	216.988		1262.5	132.141		1262.5	0.407079
12645	445.322		12645	376.45		12645	377.249		12645	356.301		12645	312.721		12645	313.355		12645	0.960568	12645	0.958605	12645	0.941371		12645	0.953515	0.0105624	3		1263.5	247.762		1263.5	278.441		1263.5	208.541		1263.5	176.186		1263.5	213.475		1263.5	141.222		1263.5	0.432204
12655	444.1		12655	372.471		12655	380.781		12655	355.078		12655	308.742		12655	316.887		12655	0.957272	12655	0.946407	12655	0.951981		12655	0.951887	0.00543335	3		1264.5	248.138		1264.5	275.151		1264.5	198.209		1264.5	176.562		1264.5	210.185		1264.5	130.89		1264.5	0.433126
12665	446.776		12665	376.196		12665	377.381		12665	357.755		12665	312.467		12665	313.488		12665	0.964488	12665	0.957825	12665	0.941768		12665	0.954694	0.0116791	3		1265.5	244.475		1265.5	285.925		1265.5	202.514		1265.5	172.899		1265.5	220.959		1265.5	135.195		1265.5	0.424141
12675	445.237		12675	374.926		12675	380.476		12675	356.216		12675	311.197		12675	316.582		12675	0.960339	12675	0.953933	12675	0.951065		12675	0.955112	0.00474809	3		1266.5	236.459		1266.5	279.523		1266.5	195.917		1266.5	164.883		1266.5	214.557		1266.5	128.598		1266.5	0.404476
12685	444.908		12685	377.023		12685	376.06		12685	355.886		12685	313.294		12685	312.167		12685	0.95945	12685	0.96036	12685	0.9378		12685	0.952537	0.0127702	3		1267.5	241.895		1267.5	279.39		1267.5	199.052		1267.5	170.318		1267.5	214.423		1267.5	131.732		1267.5	0.41781
12695	440.829		12695	373.526		12695	380.748		12695	351.808		12695	309.797		12695	316.855		12695	0.948455	12695	0.949643	12695	0.951883		12695	0.949993	0.00174105	3		1268.5	240.112		1268.5	278.822		1268.5	206.734		1268.5	168.535		1268.5	213.856		1268.5	139.415		1268.5	0.413436
12705	443.856		12705	372.36		12705	379.755		12705	354.835		12705	308.631		12705	315.861		12705	0.956616	12705	0.946069	12705	0.948899		12705	0.950528	0.00545917	3		1269.5	243.445		1269.5	280.457		1269.5	203.694		1269.5	171.868		1269.5	215.49		1269.5	136.375		1269.5	0.421612
12715	446.977		12715	372.954		12715	378.395		12715	357.956		12715	309.225		12715	314.502		12715	0.96503	12715	0.947887	12715	0.944815		12715	0.952577	0.0108931	3		1270.5	245.304		1270.5	281.536		1270.5	197.044		1270.5	173.727		1270.5	216.57		1270.5	129.725		1270.5	0.426172
12725	447.308		12725	373.399		12725	379.558		12725	358.286		12725	309.67		12725	315.664		12725	0.965921	12725	0.949253	12725	0.948307		12725	0.954493	0.00990782	3		1271.5	245.607		1271.5	284.515		1271.5	197.51		1271.5	174.031		1271.5	219.548		1271.5	130.191		1271.5	0.426917
12735	442.708		12735	369.117		12735	381.612		12735	353.686		12735	305.388		12735	317.719		12735	0.953519	12735	0.936127	12735	0.954479		12735	0.948042	0.0103293	3		1272.5	249.848		1272.5	273.961		1272.5	204.089		1272.5	178.271		1272.5	208.995		1272.5	136.77		1272.5	0.437319
12745	448.276		12745	373.528		12745	374.585		12745	359.254		12745	309.799		12745	310.691		12745	0.968531	12745	0.949648	12745	0.933368		12745	0.950515	0.0175975	3		1273.5	245.681		1273.5	280.451		1273.5	194.147		1273.5	174.104		1273.5	215.485		1273.5	126.828		1273.5	0.427097
12755	443.153		12755	376.594		12755	382.324		12755	354.132		12755	312.865		12755	318.431		12755	0.954721	12755	0.959045	12755	0.956618		12755	0.956795	0.00216779	3		1274.5	246.083		1274.5	285.718		1274.5	204.406		1274.5	174.506		1274.5	220.751		1274.5	137.087		1274.5	0.428084
12765	441.722		12765	378.167		12765	378.038		12765	352.701		12765	314.438		12765	314.145		12765	0.950862	12765	0.963866	12765	0.943743		12765	0.952824	0.0102042	3		1275.5	248.593		1275.5	278.959		1275.5	204.537		1275.5	177.016		1275.5	213.993		1275.5	137.218		1275.5	0.43424
12775	444.373		12775	373.898		12775	381.007		12775	355.352		12775	310.169		12775	317.114		12775	0.95801	12775	0.950782	12775	0.952661		12775	0.953818	0.00375009	3		1276.5	248.911		1276.5	278.893		1276.5	195.499		1276.5	177.335		1276.5	213.927		1276.5	128.18		1276.5	0.435022
12785	445.564		12785	378.798		12785	381.07		12785	356.542		12785	315.069		12785	317.176		12785	0.961219	12785	0.965801	12785	0.95285		12785	0.959957	0.00656714	3		1277.5	261.521		1277.5	282.67		1277.5	206.231		1277.5	189.945		1277.5	217.704		1277.5	138.912		1277.5	0.465956
12795	442.058		12795	376.293		12795	380.099		12795	353.037		12795	312.564		12795	316.205		12795	0.951768	12795	0.958123	12795	0.949932		12795	0.953274	0.00429824	3		1278.5	239.379		1278.5	284.102		1278.5	199.743		1278.5	167.802		1278.5	219.136		1278.5	132.424		1278.5	0.411638
12805	443.852		12805	373.071		12805	379.845		12805	354.831		12805	309.342		12805	315.952		12805	0.956605	12805	0.948248	12805	0.949171		12805	0.951341	0.00458167	3		1279.5	243.239		1279.5	284.342		1279.5	201.723		1279.5	171.662		1279.5	219.376		1279.5	134.404		1279.5	0.421106
12815	450.928		12815	377.91		12815	382.105		12815	361.907		12815	314.181		12815	318.212		12815	0.975682	12815	0.963079	12815	0.955961		12815	0.964907	0.00998697	3		1280.5	250.832		1280.5	276.03		1280.5	209.431		1280.5	179.256		1280.5	211.063		1280.5	142.112		1280.5	0.439735
12825	444.929		12825	374.224		12825	380.336		12825	355.908		12825	310.495		12825	316.443		12825	0.959508	12825	0.951781	12825	0.950646		12825	0.953978	0.0048222	3		1281.5	253.452		1281.5	284.499		1281.5	201.599		1281.5	181.875		1281.5	219.533		1281.5	134.28		1281.5	0.44616
12835	448.303		12835	377.196		12835	379.431		12835	359.282		12835	313.467		12835	315.538		12835	0.968605	12835	0.960892	12835	0.947926		12835	0.959141	0.0104498	3		1282.5	250.111		1282.5	284.529		1282.5	198.168		1282.5	178.535		1282.5	219.563		1282.5	130.849		1282.5	0.437965
12845	442.399		12845	377.849		12845	378.21		12845	353.378		12845	314.12		12845	314.317		12845	0.952688	12845	0.962894	12845	0.94426		12845	0.95328	0.00933141	3		1283.5	245.636		1283.5	283.502		1283.5	201.627		1283.5	174.059		1283.5	218.535		1283.5	134.308		1283.5	0.426987
12855	446.805		12855	373.206		12855	377.819		12855	357.784		12855	309.477		12855	313.926		12855	0.964566	12855	0.948661	12855	0.943085		12855	0.952104	0.0111467	3		1284.5	242.35		1284.5	279.614		1284.5	204.785		1284.5	170.774		1284.5	214.648		1284.5	137.466		1284.5	0.418927
12865	448.65		12865	375.613		12865	382.632		12865	359.628		12865	311.884		12865	318.739		12865	0.969539	12865	0.95604	12865	0.957544		12865	0.961041	0.00739787	3		1285.5	250.423		1285.5	281.811		1285.5	205.077		1285.5	178.847		1285.5	216.845		1285.5	137.758		1285.5	0.438731
12875	451.66		12875	377.551		12875	383.52		12875	362.638		12875	313.822		12875	319.626		12875	0.977653	12875	0.961979	12875	0.96021		12875	0.966614	0.00960104	3		1286.5	246.248		1286.5	281.845		1286.5	204.063		1286.5	174.672		1286.5	216.879		1286.5	136.744		1286.5	0.428489
12885	445.131		12885	374.372		12885	380.745		12885	356.109		12885	310.643		12885	316.851		12885	0.960052	12885	0.952234	12885	0.951873		12885	0.954719	0.00462157	3		1287.5	249.818		1287.5	286.084		1287.5	207.061		1287.5	178.241		1287.5	221.118		1287.5	139.742		1287.5	0.437245
12895	445.164		12895	376.071		12895	380.996		12895	356.143		12895	312.342		12895	317.102		12895	0.960141	12895	0.957442	12895	0.952627		12895	0.956737	0.00380622	3		1288.5	247.451		1288.5	289.307		1288.5	202.093		1288.5	175.874		1288.5	224.341		1288.5	134.774		1288.5	0.43144
12905	444.225		12905	373.862		12905	379.553		12905	355.204		12905	310.134		12905	315.659		12905	0.957611	12905	0.950673	12905	0.948293		12905	0.952192	0.00484132	3		1289.5	252.72		1289.5	288.39		1289.5	204.197		1289.5	181.144		1289.5	223.424		1289.5	136.878		1289.5	0.444366
12915	440.459		12915	377.379		12915	381.656		12915	351.438		12915	313.65		12915	317.763		12915	0.947458	12915	0.961452	12915	0.954612		12915	0.954507	0.00699747	3		1290.5	251.98		1290.5	284.644		1290.5	201.914		1290.5	180.404		1290.5	219.677		1290.5	134.595		1290.5	0.442551
12925	446.789		12925	378.631		12925	382.061		12925	357.768		12925	314.902		12925	318.167		12925	0.964523	12925	0.96529	12925	0.955826		12925	0.96188	0.00525662	3		1291.5	252.579		1291.5	279.525		1291.5	206.082		1291.5	181.002		1291.5	214.559		1291.5	138.763		1291.5	0.444018
12935	445.89		12935	371.454		12935	381.868		12935	356.868		12935	307.725		12935	317.974		12935	0.962098	12935	0.94329	12935	0.955246		12935	0.953545	0.00951889	3		1292.5	250.856		1292.5	273.421		1292.5	204.887		1292.5	179.28		1292.5	208.455		1292.5	137.568		1292.5	0.439794
12945	445.23		12945	376.974		12945	383.35		12945	356.209		12945	313.245		12945	319.457		12945	0.96032	12945	0.96021	12945	0.9597		12945	0.960077	0.00033082	3		1293.5	249.145		1293.5	287.412		1293.5	205.82		1293.5	177.568		1293.5	222.445		1293.5	138.5		1293.5	0.435594
12955	445.251		12955	377.202		12955	380.816		12955	356.23		12955	313.473		12955	316.923		12955	0.960377	12955	0.960909	12955	0.952087		12955	0.957791	0.00494681	3		1294.5	248.988		1294.5	287.138		1294.5	202.853		1294.5	177.412		1294.5	222.171		1294.5	135.534		1294.5	0.435211
12965	446.841		12965	374.8		12965	380.609		12965	357.819		12965	311.071		12965	316.715		12965	0.964662	12965	0.953545	12965	0.951465		12965	0.956557	0.00709521	3		1295.5	249.352		1295.5	284.411		1295.5	199.009		1295.5	177.775		1295.5	219.445		1295.5	131.69		1295.5	0.436103
12975	445.597		12975	371.182		12975	378.472		12975	356.575		12975	307.453		12975	314.578		12975	0.961307	12975	0.942455	12975	0.945044		12975	0.949602	0.0102194	3		1296.5	253.514		1296.5	278.456		1296.5	208.066		1296.5	181.937		1296.5	213.49		1296.5	140.747		1296.5	0.446312
12985	446.934		12985	376.504		12985	380.086		12985	357.913		12985	312.775		12985	316.193		12985	0.964914	12985	0.958769	12985	0.949895		12985	0.957859	0.00755109	3		1297.5	251.425		1297.5	285.381		1297.5	202.011		1297.5	179.849		1297.5	220.415		1297.5	134.692		1297.5	0.44119
12995	450.318		12995	373.538		12995	379.454		12995	361.297		12995	309.81		12995	315.56		12995	0.974038	12995	0.94968	12995	0.947994		12995	0.957237	0.0145739	3		1298.5	244.318		1298.5	287.092		1298.5	205.693		1298.5	172.742		1298.5	222.126		1298.5	138.374		1298.5	0.423755
13005	446.725		13005	375.642		13005	380.936		13005	357.704		13005	311.913		13005	317.043		13005	0.96435	13005	0.956129	13005	0.952448		13005	0.957642	0.00609329	3		1299.5	248.163		1299.5	285.868		1299.5	206.412		1299.5	176.587		1299.5	220.902		1299.5	139.093		1299.5	0.433187
13015	446.605		13015	377.963		13015	381.687		13015	357.584		13015	314.234		13015	317.793		13015	0.964027	13015	0.963243	13015	0.954703		13015	0.960657	0.00517198	3		1300.5	248.354		1300.5	281.135		1300.5	203.043		1300.5	176.777		1300.5	216.169		1300.5	135.724		1300.5	0.433654
13025	447.1		13025	376.509		13025	379.731		13025	358.078		13025	312.78		13025	315.838		13025	0.96536	13025	0.958786	13025	0.948828		13025	0.957658	0.00832338	3		1301.5	250.664		1301.5	281.249		1301.5	205.354		1301.5	179.087		1301.5	216.283		1301.5	138.035		1301.5	0.439322
13035	452.251		13035	377.296		13035	377.834		13035	363.23		13035	313.567		13035	313.941		13035	0.979249	13035	0.961199	13035	0.943129		13035	0.961192	0.0180599	3		1302.5	253.717		1302.5	282.086		1302.5	197.046		1302.5	182.141		1302.5	217.12		1302.5	129.727		1302.5	0.446812
13045	446.629		13045	377.623		13045	383.484		13045	357.608		13045	313.894		13045	319.59		13045	0.964092	13045	0.9622	13045	0.960101		13045	0.962131	0.00199628	3		1303.5	246.794		1303.5	285.043		1303.5	204.703		1303.5	175.218		1303.5	220.077		1303.5	137.384		1303.5	0.429828
13055	445.721		13055	379.206		13055	381.027		13055	356.7		13055	315.477		13055	317.134		13055	0.961644	13055	0.967053	13055	0.952721		13055	0.960473	0.00723754	3		1304.5	247.469		1304.5	279.191		1304.5	203.598		1304.5	175.893		1304.5	214.224		1304.5	136.279		1304.5	0.431485
13065	445.824		13065	376.709		13065	381.183		13065	356.802		13065	312.98		13065	317.29		13065	0.96192	13065	0.9594	13065	0.953191		13065	0.95817	0.00449261	3		1305.5	253.703		1305.5	287.624		1305.5	200.573		1305.5	182.127		1305.5	222.658		1305.5	133.254		1305.5	0.446777
13075	446.343		13075	376.986		13075	382.285		13075	357.322		13075	313.257		13075	318.392		13075	0.96332	13075	0.960247	13075	0.9565		13075	0.960022	0.00341539	3		1306.5	251.357		1306.5	289.173		1306.5	204.081		1306.5	179.78		1306.5	224.207		1306.5	136.762		1306.5	0.441022
13085	444.613		13085	378.985		13085	384.701		13085	355.592		13085	315.256		13085	320.808		13085	0.958656	13085	0.966375	13085	0.963759		13085	0.96293	0.00392591	3		1307.5	249.994		1307.5	284.563		1307.5	204.688		1307.5	178.418		1307.5	219.597		1307.5	137.369		1307.5	0.437679
13095	450.01		13095	373.158		13095	376.493		13095	360.988		13095	309.429		13095	312.599		13095	0.973205	13095	0.948513	13095	0.9391		13095	0.953606	0.0176141	3		1308.5	251.431		1308.5	291.507		1308.5	211.714		1308.5	179.855		1308.5	226.541		1308.5	144.395		1308.5	0.441204
13105	447.058		13105	373.956		13105	381.42		13105	358.036		13105	310.227		13105	317.527		13105	0.965246	13105	0.95096	13105	0.953902		13105	0.956703	0.00754368	3		1309.5	259.331		1309.5	283.905		1309.5	201.828		1309.5	187.754		1309.5	218.939		1309.5	134.509		1309.5	0.460583
13115	443.043		13115	378.072		13115	383.179		13115	354.022		13115	314.343		13115	319.285		13115	0.954423	13115	0.963578	13115	0.959185		13115	0.959062	0.00457832	3		1310.5	255.863		1310.5	289.193		1310.5	201.145		1310.5	184.287		1310.5	224.227		1310.5	133.826		1310.5	0.452076
13125	447.67		13125	380.25		13125	381.478		13125	358.649		13125	316.521		13125	317.585		13125	0.966897	13125	0.970252	13125	0.954077		13125	0.963742	0.00853677	3		1311.5	247.993		1311.5	289.789		1311.5	205.102		1311.5	176.416		1311.5	224.823		1311.5	137.783		1311.5	0.432768
13135	449.161		13135	381.542		13135	383.558		13135	360.14		13135	317.813		13135	319.664		13135	0.970918	13135	0.974214	13135	0.960323		13135	0.968485	0.00725799	3		1312.5	246.907		1312.5	288.263		1312.5	204.01		1312.5	175.33		1312.5	223.297		1312.5	136.691		1312.5	0.430104
13145	450.353		13145	376.5		13145	380.349		13145	361.331		13145	312.771		13145	316.455		13145	0.97413	13145	0.958756	13145	0.950683		13145	0.96119	0.011911	3		1313.5	252.18		1313.5	288.633		1313.5	202.588		1313.5	180.604		1313.5	223.667		1313.5	135.269		1313.5	0.443041
13155	446.55		13155	375.638		13155	380.653		13155	357.529		13155	311.909		13155	316.76		13155	0.963878	13155	0.956114	13155	0.951598		13155	0.957197	0.00621116	3		1314.5	251.514		1314.5	286.947		1314.5	208.097		1314.5	179.937		1314.5	221.981		1314.5	140.778		1314.5	0.441406
13165	444.752		13165	377.443		13165	381.851		13165	355.731		13165	313.714		13165	317.958		13165	0.959032	13165	0.96165	13165	0.955197		13165	0.958626	0.00324551	3		1315.5	247.04		1315.5	285.416		1315.5	204.836		1315.5	175.463		1315.5	220.45		1315.5	137.517		1315.5	0.430431
13175	449.052		13175	377.874		13175	383.325		13175	360.031		13175	314.145		13175	319.432		13175	0.970623	13175	0.962971	13175	0.959626		13175	0.964407	0.00563783	3		1316.5	255.879		1316.5	283.629		1316.5	208		1316.5	184.302		1316.5	218.662		1316.5	140.681		1316.5	0.452114
13185	449.848		13185	375.9		13185	384.075		13185	360.827		13185	312.171		13185	320.182		13185	0.97277	13185	0.956919	13185	0.961878		13185	0.963855	0.00810849	3		1317.5	252.543		1317.5	287.394		1317.5	204.406		1317.5	180.966		1317.5	222.428		1317.5	137.087		1317.5	0.443931
13195	444.478		13195	373.798		13195	384.953		13195	355.456		13195	310.069		13195	321.059		13195	0.958292	13195	0.950476	13195	0.964514		13195	0.95776	0.00703408	3		1318.5	250.586		1318.5	283.134		1318.5	205.467		1318.5	179.009		1318.5	218.168		1318.5	138.148		1318.5	0.439129
13205	447.832		13205	377.493		13205	384.63		13205	358.811		13205	313.764		13205	320.737		13205	0.967334	13205	0.961803	13205	0.963546		13205	0.964228	0.00282782	3		1319.5	262.306		1319.5	283.557		1319.5	203.473		1319.5	190.729		1319.5	218.591		1319.5	136.154		1319.5	0.46788
13215	446.849		13215	377.182		13215	381.119		13215	357.827		13215	313.453		13215	317.226		13215	0.964683	13215	0.960849	13215	0.952999		13215	0.95951	0.00595621	3		1320.5	244.956		1320.5	289.471		1320.5	200.533		1320.5	173.379		1320.5	224.505		1320.5	133.213		1320.5	0.425319
13225	445.621		13225	377.995		13225	383.017		13225	356.599		13225	314.266		13225	319.123		13225	0.961373	13225	0.963342	13225	0.958699		13225	0.961138	0.0023303	3		1321.5	249.188		1321.5	296.152		1321.5	207.006		1321.5	177.612		1321.5	231.186		1321.5	139.687		1321.5	0.435702
13235	447.452		13235	378.013		13235	379.554		13235	358.43		13235	314.284		13235	315.66		13235	0.966309	13235	0.963395	13235	0.948296		13235	0.959333	0.00966942	3		1322.5	252.969		1322.5	293.181		1322.5	210.66		1322.5	181.393		1322.5	228.215		1322.5	143.341		1322.5	0.444976
13245	446.551		13245	376.512		13245	383.836		13245	357.53		13245	312.783		13245	319.943		13245	0.963881	13245	0.958795	13245	0.96116		13245	0.961279	0.00254547	3		1323.5	256.035		1323.5	287.936		1323.5	203.922		1323.5	184.458		1323.5	222.969		1323.5	136.603		1323.5	0.452497
13255	451.678		13255	378.039		13255	378.191		13255	362.657		13255	314.31		13255	314.298		13255	0.977703	13255	0.963475	13255	0.944202		13255	0.961793	0.0168137	3		1324.5	248.768		1324.5	288.055		1324.5	210.183		1324.5	177.192		1324.5	223.089		1324.5	142.864		1324.5	0.434672
13265	448.198		13265	379.463		13265	380.284		13265	359.176		13265	315.734		13265	316.39		13265	0.96832	13265	0.967841	13265	0.950488		13265	0.962216	0.01016	3		1325.5	255.601		1325.5	289.228		1325.5	211.909		1325.5	184.024		1325.5	224.262		1325.5	144.59		1325.5	0.451432
13275	451.547		13275	378.443		13275	382.912		13275	362.525		13275	314.714		13275	319.018		13275	0.977349	13275	0.964713	13275	0.958383		13275	0.966815	0.00965601	3		1326.5	252.172		1326.5	293.696		1326.5	203.992		1326.5	180.596		1326.5	228.73		1326.5	136.673		1326.5	0.443022
13285	448.929		13285	380.337		13285	382.597		13285	359.908		13285	316.609		13285	318.704		13285	0.970292	13285	0.970521	13285	0.957438		13285	0.966084	0.00748851	3		1327.5	252.766		1327.5	294.749		1327.5	204.101		1327.5	181.189		1327.5	229.783		1327.5	136.782		1327.5	0.444478
13295	448.61		13295	379.496		13295	382.408		13295	359.588		13295	315.767		13295	318.514		13295	0.969431	13295	0.967941	13295	0.956869		13295	0.964747	0.00686283	3		1328.5	253.395		1328.5	285.167		1328.5	207.431		1328.5	181.818		1328.5	220.201		1328.5	140.112		1328.5	0.44602
13305	453.219		13305	378.892		13305	384.894		13305	364.198		13305	315.163		13305	321.001		13305	0.981858	13305	0.96609	13305	0.964339		13305	0.970762	0.00964898	3		1329.5	256.926		1329.5	284.63		1329.5	210.68		1329.5	185.349		1329.5	219.663		1329.5	143.36		1329.5	0.454683
13315	451.138		13315	379.746		13315	380.939		13315	362.117		13315	316.017		13315	317.046		13315	0.976247	13315	0.968708	13315	0.952457		13315	0.965804	0.0121581	3		1330.5	260.087		1330.5	287.543		1330.5	215.836		1330.5	188.511		1330.5	222.577		1330.5	148.517		1330.5	0.462439
13325	444.676		13325	378.832		13325	383.202		13325	355.655		13325	315.103		13325	319.308		13325	0.958827	13325	0.965906	13325	0.959253		13325	0.961329	0.00396959	3		1331.5	253.268		1331.5	280.867		1331.5	213.873		1331.5	181.691		1331.5	215.9		1331.5	146.554		1331.5	0.44571
13335	446.99		13335	378.525		13335	381.236		13335	357.969		13335	314.796		13335	317.343		13335	0.965064	13335	0.964964	13335	0.95335		13335	0.961126	0.00673475	3		1332.5	256.724		1332.5	287.792		1332.5	211.564		1332.5	185.147		1332.5	222.826		1332.5	144.245		1332.5	0.454187
13345	450.647		13345	378.691		13345	384.286		13345	361.625		13345	314.962		13345	320.393		13345	0.974923	13345	0.965475	13345	0.962512		13345	0.967637	0.00648135	3		1333.5	253.927		1333.5	284.19		1333.5	206.653		1333.5	182.35		1333.5	219.223		1333.5	139.334		1333.5	0.447326
13355	450.352		13355	378.023		13355	380.408		13355	361.331		13355	314.294		13355	316.515		13355	0.974129	13355	0.963428	13355	0.950863		13355	0.962806	0.0116455	3		1334.5	255.81		1334.5	284.981		1334.5	207.843		1334.5	184.234		1334.5	220.015		1334.5	140.524		1334.5	0.451946
13365	446.094		13365	378.553		13365	383.154		13365	357.073		13365	314.824		13365	319.261		13365	0.962648	13365	0.965051	13365	0.959111		13365	0.96227	0.00298793	3		1335.5	251.046		1335.5	292.192		1335.5	202.63		1335.5	179.469		1335.5	227.225		1335.5	135.311		1335.5	0.440258
13375	449.878		13375	378.068		13375	383.388		13375	360.857		13375	314.339		13375	319.495		13375	0.97285	13375	0.963564	13375	0.959814		13375	0.965409	0.00671146	3		1336.5	255.222		1336.5	292.923		1336.5	206.504		1336.5	183.646		1336.5	227.957		1336.5	139.185		1336.5	0.450503
13385	450.268		13385	382.621		13385	381.27		13385	361.246		13385	318.892		13385	317.376		13385	0.9739	13385	0.977522	13385	0.953451		13385	0.968291	0.0129791	3		1337.5	255.16		1337.5	293.808		1337.5	207.37		1337.5	183.584		1337.5	228.842		1337.5	140.051		1337.5	0.450352
13395	444.555		13395	376.669		13395	380.252		13395	355.534		13395	312.94		13395	316.359		13395	0.958501	13395	0.959275	13395	0.950393		13395	0.956056	0.00492006	3		1338.5	253.994		1338.5	290.419		1338.5	199.822		1338.5	182.417		1338.5	225.453		1338.5	132.503		1338.5	0.44749
13405	443.377		13405	377.642		13405	385.612		13405	354.356		13405	313.913		13405	321.718		13405	0.955324	13405	0.962259	13405	0.966494		13405	0.961359	0.00563917	3		1339.5	258.234		1339.5	286.693		1339.5	209.188		1339.5	186.657		1339.5	221.727		1339.5	141.869		1339.5	0.457891
13415	453.115		13415	376.966		13415	384.474		13415	364.094		13415	313.237		13415	320.581		13415	0.981578	13415	0.960187	13415	0.963077		13415	0.968281	0.0116063	3		1340.5	252.994		1340.5	286.521		1340.5	204.629		1340.5	181.417		1340.5	221.555		1340.5	137.31		1340.5	0.445037
13425	450.721		13425	382.659		13425	382.29		13425	361.699		13425	318.93		13425	318.397		13425	0.975122	13425	0.977639	13425	0.956516		13425	0.969759	0.0115376	3		1341.5	253.927		1341.5	290.986		1341.5	207.626		1341.5	182.351		1341.5	226.02		1341.5	140.306		1341.5	0.447326
13435	447.24		13435	375.126		13435	383.119		13435	358.219		13435	311.397		13435	319.226		13435	0.965738	13435	0.954545	13435	0.959006		13435	0.959763	0.00563459	3		1342.5	254.558		1342.5	287.783		1342.5	207.83		1342.5	182.981		1342.5	222.816		1342.5	140.511		1342.5	0.448873
13445	449.9		13445	377.461		13445	382.429		13445	360.879		13445	313.732		13445	318.536		13445	0.97291	13445	0.961702	13445	0.956934		13445	0.963849	0.00820159	3		1343.5	250.957		1343.5	289.483		1343.5	214.98		1343.5	179.38		1343.5	224.517		1343.5	147.66		1343.5	0.44004
13455	452.421		13455	377.514		13455	384.207		13455	363.4		13455	313.785		13455	320.313		13455	0.979706	13455	0.961868	13455	0.962273		13455	0.967949	0.0101841	3		1344.5	255.913		1344.5	294.728		1344.5	208.218		1344.5	184.336		1344.5	229.762		1344.5	140.899		1344.5	0.452198
13465	449.162		13465	378.458		13465	385.332		13465	360.14		13465	314.729		13465	321.438		13465	0.970919	13465	0.964759	13465	0.965653		13465	0.96711	0.00332852	3		1345.5	252.159		1345.5	290.889		1345.5	211.241		1345.5	180.583		1345.5	225.923		1345.5	143.922		1345.5	0.442989
13475	451.077		13475	375.001		13475	387.136		13475	362.056		13475	311.272		13475	323.243		13475	0.976083	13475	0.954162	13475	0.971074		13475	0.967106	0.0114869	3		1346.5	263.371		1346.5	291.444		1346.5	214.208		1346.5	191.794		1346.5	226.477		1346.5	146.889		1346.5	0.470493
13485	450.686		13485	379.82		13485	384.503		13485	361.665		13485	316.091		13485	320.609		13485	0.975029	13485	0.968934	13485	0.963163		13485	0.969042	0.00593369	3		1347.5	253.637		1347.5	294.106		1347.5	206.499		1347.5	182.06		1347.5	229.139		1347.5	139.18		1347.5	0.446615
13495	450.646		13495	379.483		13495	383.905		13495	361.625		13495	315.754		13495	320.012		13495	0.974921	13495	0.967901	13495	0.961368		13495	0.968063	0.00677814	3		1348.5	254.907		1348.5	285.055		1348.5	208.735		1348.5	183.33		1348.5	220.089		1348.5	141.416		1348.5	0.44973
13505	450.662		13505	380.111		13505	384.474		13505	361.641		13505	316.382		13505	320.58		13505	0.974965	13505	0.969827	13505	0.963076		13505	0.969289	0.00596258	3		1349.5	255.523		1349.5	289.22		1349.5	208.581		1349.5	183.947		1349.5	224.254		1349.5	141.262		1349.5	0.451242
13515	448.414		13515	378.422		13515	385.061		13515	359.393		13515	314.693		13515	321.167		13515	0.968904	13515	0.964651	13515	0.964838		13515	0.966131	0.00240334	3		1350.5	259.948		1350.5	298.144		1350.5	211.742		1350.5	188.372		1350.5	233.178		1350.5	144.423		1350.5	0.462097
13525	447.504		13525	381.02		13525	382.385		13525	358.482		13525	317.291		13525	318.492		13525	0.96645	13525	0.972612	13525	0.956801		13525	0.965287	0.00796943	3		1351.5	254.025		1351.5	282.259		1351.5	209.572		1351.5	182.448		1351.5	217.293		1351.5	142.253		1351.5	0.447566
13535	447.897		13535	381.977		13535	385.775		13535	358.876		13535	318.248		13535	321.882		13535	0.967509	13535	0.975547	13535	0.966985		13535	0.970014	0.00479889	3		1352.5	257.117		1352.5	286.568		1352.5	205.066		1352.5	185.54		1352.5	221.602		1352.5	137.747		1352.5	0.455151
13545	449.756		13545	379.316		13545	387.599		13545	360.734		13545	315.587		13545	323.706		13545	0.972521	13545	0.96739	13545	0.972465		13545	0.970792	0.00294629	3		1353.5	253.839		1353.5	289.866		1353.5	208.296		1353.5	182.263		1353.5	224.9		1353.5	140.976		1353.5	0.447111
13555	451.468		13555	378.776		13555	380.85		13555	362.446		13555	315.047		13555	316.957		13555	0.977136	13555	0.965734	13555	0.952189		13555	0.96502	0.0124887	3		1354.5	257.672		1354.5	293.673		1354.5	210.488		1354.5	186.096		1354.5	228.707		1354.5	143.169		1354.5	0.456514
13565	447.221		13565	380.787		13565	380.495		13565	358.199		13565	317.058		13565	316.602		13565	0.965686	13565	0.971898	13565	0.951123		13565	0.962902	0.0106636	3		1355.5	254.467		1355.5	293.505		1355.5	207.842		1355.5	182.89		1355.5	228.539		1355.5	140.522		1355.5	0.448651
13575	449.953		13575	379.055		13575	384.799		13575	360.932		13575	315.326		13575	320.906		13575	0.973053	13575	0.966589	13575	0.964053		13575	0.967898	0.00464041	3		1356.5	259.508		1356.5	283.579		1356.5	209.626		1356.5	187.931		1356.5	218.613		1356.5	142.307		1356.5	0.461016
13585	448.435		13585	381.932		13585	386.831		13585	359.414		13585	318.203		13585	322.938		13585	0.968961	13585	0.975409	13585	0.970157		13585	0.971509	0.00343026	3		1357.5	256.576		1357.5	294.437		1357.5	208.071		1357.5	184.999		1357.5	229.471		1357.5	140.752		1357.5	0.453824
13595	446.483		13595	378.694		13595	380.961		13595	357.462		13595	314.965		13595	317.068		13595	0.963697	13595	0.965482	13595	0.952523		13595	0.960567	0.00702377	3		1358.5	251.392		1358.5	294.021		1358.5	212.81		1358.5	179.816		1358.5	229.054		1358.5	145.491		1358.5	0.441109
13605	450.169		13605	377.824		13605	386.983		13605	361.147		13605	314.095		13605	323.089		13605	0.973634	13605	0.962817	13605	0.970612		13605	0.969021	0.00558147	3		1359.5	255.722		1359.5	292.924		1359.5	211.593		1359.5	184.146		1359.5	227.957		1359.5	144.274		1359.5	0.451731
13615	448.177		13615	379.034		13615	384.231		13615	359.156		13615	315.305		13615	320.337		13615	0.968264	13615	0.966525	13615	0.962345		13615	0.965711	0.00304225	3		1360.5	259.791		1360.5	288.174		1360.5	207.393		1360.5	188.214		1360.5	223.208		1360.5	140.074		1360.5	0.46171
13625	450.385		13625	384.474		13625	386.262		13625	361.364		13625	320.745		13625	322.369		13625	0.974218	13625	0.983201	13625	0.968449		13625	0.975289	0.00743438	3		1361.5	261.216		1361.5	291.675		1361.5	203.64		1361.5	189.639		1361.5	226.709		1361.5	136.321		1361.5	0.465207
13635	452.999		13635	379.876		13635	384.892		13635	363.978		13635	316.148		13635	320.998		13635	0.981265	13635	0.969108	13635	0.964331		13635	0.971568	0.00873108	3		1362.5	257.253		1362.5	288.853		1362.5	210.078		1362.5	185.676		1362.5	223.886		1362.5	142.759		1362.5	0.455485
13645	453.372		13645	379.492		13645	386.155		13645	364.35		13645	315.763		13645	322.262		13645	0.982269	13645	0.96793	13645	0.968126		13645	0.972775	0.00822214	3		1363.5	264.426		1363.5	280.512		1363.5	207.687		1363.5	192.85		1363.5	215.546		1363.5	140.368		1363.5	0.473082
13655	451.23		13655	381.772		13655	383.438		13655	362.208		13655	318.043		13655	319.544		13655	0.976494	13655	0.974917	13655	0.959963		13655	0.970458	0.00912325	3		1364.5	259.08		1364.5	288.986		1364.5	208.361		1364.5	187.504		1364.5	224.02		1364.5	141.042		1364.5	0.459968
13665	449.539		13665	375.744		13665	386.196		13665	360.517		13665	312.015		13665	322.302		13665	0.971936	13665	0.95644	13665	0.968249		13665	0.965542	0.00809464	3		1365.5	259.646		1365.5	291.397		1365.5	208.811		1365.5	188.069		1365.5	226.43		1365.5	141.492		1365.5	0.461355
13675	442.187		13675	382.263		13675	384.89		13675	353.165		13675	318.534		13675	320.996		13675	0.952115	13675	0.976424	13675	0.964325		13675	0.964288	0.0121546	3		1366.5	259.971		1366.5	291.307		1366.5	207.28		1366.5	188.394		1366.5	226.34		1366.5	139.961		1366.5	0.462152
13685	453.877		13685	378.061		13685	386.08		13685	364.855		13685	314.332		13685	322.186		13685	0.98363	13685	0.963544	13685	0.9679		13685	0.971691	0.0105663	3		1367.5	250.541		1367.5	294.009		1367.5	210.534		1367.5	178.965		1367.5	229.043		1367.5	143.215		1367.5	0.43902
13695	448.751		13695	378.571		13695	386.937		13695	359.73		13695	314.842		13695	323.043		13695	0.969813	13695	0.965105	13695	0.970475		13695	0.968465	0.0029278	3		1368.5	261.035		1368.5	288.867		1368.5	206.053		1368.5	189.458		1368.5	223.901		1368.5	138.734		1368.5	0.464762
13705	451.361		13705	381.239		13705	387.285		13705	362.339		13705	317.51		13705	323.391		13705	0.976847	13705	0.973285	13705	0.971519		13705	0.973884	0.00271388	3		1369.5	259.653		1369.5	290.804		1369.5	205.616		1369.5	188.076		1369.5	225.838		1369.5	138.297		1369.5	0.461373
13715	454.962		13715	378.621		13715	383.595		13715	365.941		13715	314.892		13715	319.702		13715	0.986556	13715	0.965259	13715	0.960436		13715	0.97075	0.0138992	3		1370.5	253.848		1370.5	292.197		1370.5	210.051		1370.5	182.272		1370.5	227.231		1370.5	142.732		1370.5	0.447133
13725	450.716		13725	380.36		13725	386.666		13725	361.695		13725	316.631		13725	322.772		13725	0.975109	13725	0.970589	13725	0.969661		13725	0.971786	0.00291502	3		1371.5	263.511		1371.5	293.928		1371.5	212.621		1371.5	191.935		1371.5	228.961		1371.5	145.302		1371.5	0.470837
13735	450.154		13735	379.284		13735	387.642		13735	361.132		13735	315.555		13735	323.749		13735	0.973594	13735	0.967291	13735	0.972594		13735	0.97116	0.00338741	3		1372.5	260.141		1372.5	290.378		1372.5	213.742		1372.5	188.564		1372.5	225.411		1372.5	146.423		1372.5	0.462569
13745	448.568		13745	381.26		13745	385.928		13745	359.547		13745	317.531		13745	322.034		13745	0.96932	13745	0.973348	13745	0.967443		13745	0.970037	0.00301688	3		1373.5	259.309		1373.5	290.471		1373.5	211.886		1373.5	187.733		1373.5	225.505		1373.5	144.567		1373.5	0.460529
13755	451.243		13755	377.625		13755	384.271		13755	362.222		13755	313.896		13755	320.377		13755	0.97653	13755	0.962207	13755	0.962466		13755	0.967067	0.00819565	3		1374.5	258.501		1374.5	287.686		1374.5	209.451		1374.5	186.924		1374.5	222.72		1374.5	142.132		1374.5	0.458546
13765	450.448		13765	378.84		13765	383.831		13765	361.426		13765	315.111		13765	319.937		13765	0.974385	13765	0.965932	13765	0.961144		13765	0.967154	0.00670476	3		1375.5	258.416		1375.5	297.368		1375.5	206.496		1375.5	186.839		1375.5	232.402		1375.5	139.177		1375.5	0.458338
13775	451.656		13775	379.083		13775	382.511		13775	362.635		13775	315.354		13775	318.618		13775	0.977644	13775	0.966675	13775	0.957179		13775	0.967166	0.0102412	3		1376.5	255.922		1376.5	294.413		1376.5	206.697		1376.5	184.346		1376.5	229.447		1376.5	139.378		1376.5	0.45222
13785	451.252		13785	379.316		13785	388.273		13785	362.231		13785	315.587		13785	324.38		13785	0.976554	13785	0.967389	13785	0.974489		13785	0.972811	0.0048076	3		1377.5	258.298		1377.5	293.713		1377.5	207.783		1377.5	186.721		1377.5	228.747		1377.5	140.464		1377.5	0.458048
13795	451.025		13795	380.549		13795	382.636		13795	362.004		13795	316.82		13795	318.743		13795	0.975942	13795	0.971169	13795	0.957556		13795	0.968222	0.00954095	3		1378.5	255.099		1378.5	296.537		1378.5	213.544		1378.5	183.523		1378.5	231.57		1378.5	146.225		1378.5	0.450202
13805	450.521		13805	380.895		13805	383.04		13805	361.5		13805	317.166		13805	319.147		13805	0.974585	13805	0.972229	13805	0.958769		13805	0.968528	0.0085326	3		1379.5	259.132		1379.5	302.541		1379.5	209.884		1379.5	187.556		1379.5	237.575		1379.5	142.565		1379.5	0.460095
13815	447.44		13815	382.726		13815	384.305		13815	358.418		13815	318.997		13815	320.411		13815	0.966276	13815	0.977843	13815	0.962568		13815	0.968896	0.00796734	3		1380.5	258.072		1380.5	297.99		1380.5	207.004		1380.5	186.496		1380.5	233.024		1380.5	139.685		1380.5	0.457495
13825	450.189		13825	379.292		13825	385.276		13825	361.167		13825	315.563		13825	321.382		13825	0.973688	13825	0.967316	13825	0.965485		13825	0.96883	0.00430546	3		1381.5	263.13		1381.5	296.917		1381.5	218.655		1381.5	191.554		1381.5	231.951		1381.5	151.336		1381.5	0.469903
13835	449.211		13835	379.875		13835	386.863		13835	360.189		13835	316.146		13835	322.97		13835	0.971051	13835	0.969104	13835	0.970254		13835	0.970137	0.000979156	3		1382.5	261.65		1382.5	286.641		1382.5	212.045		1382.5	190.073		1382.5	221.675		1382.5	144.726		1382.5	0.46627
13845	449.322		13845	380.624		13845	386.321		13845	360.301		13845	316.895		13845	322.427		13845	0.971352	13845	0.971399	13845	0.968624		13845	0.970458	0.00158886	3		1383.5	254.387		1383.5	290.918		1383.5	212.666		1383.5	182.811		1383.5	225.952		1383.5	145.347		1383.5	0.448455
13855	449.564		13855	380.067		13855	387.466		13855	360.543		13855	316.338		13855	323.572		13855	0.972004	13855	0.969691	13855	0.972064		13855	0.971253	0.00135302	3		1384.5	259.398		1384.5	291.465		1384.5	207.611		1384.5	187.822		1384.5	226.499		1384.5	140.292		1384.5	0.460748
13865	446.645		13865	381.571		13865	386.335		13865	357.623		13865	317.842		13865	322.442		13865	0.964133	13865	0.974301	13865	0.968668		13865	0.969034	0.00509393	3		1385.5	254.589		1385.5	303.362		1385.5	211.974		1385.5	183.012		1385.5	238.395		1385.5	144.655		1385.5	0.44895
13875	452.015		13875	382.416		13875	387.645		13875	362.994		13875	318.687		13875	323.752		13875	0.978612	13875	0.976893	13875	0.972604		13875	0.976036	0.00309432	3		1386.5	253.191		1386.5	288.108		1386.5	212.505		1386.5	181.615		1386.5	223.142		1386.5	145.185		1386.5	0.445522
13885	453.088		13885	377.243		13885	384.576		13885	364.066		13885	313.514		13885	320.683		13885	0.981503	13885	0.961034	13885	0.963383		13885	0.96864	0.0112015	3		1387.5	266.583		1387.5	293.99		1387.5	210.887		1387.5	195.006		1387.5	229.024		1387.5	143.568		1387.5	0.478372
13895	450.02		13895	381.043		13895	384.077		13895	360.999		13895	317.314		13895	320.183		13895	0.973233	13895	0.972684	13895	0.961883		13895	0.969267	0.00640052	3		1388.5	261.64		1388.5	294.982		1388.5	209.174		1388.5	190.063		1388.5	230.015		1388.5	141.855		1388.5	0.466246
13905	450.563		13905	379.824		13905	383.55		13905	361.542		13905	316.095		13905	319.657		13905	0.974697	13905	0.968947	13905	0.960301		13905	0.967982	0.00724651	3		1389.5	258.809		1389.5	294.98		1389.5	211.073		1389.5	187.232		1389.5	230.014		1389.5	143.754		1389.5	0.459302
13915	450.433		13915	382.75		13915	386.793		13915	361.412		13915	319.021		13915	322.899		13915	0.974347	13915	0.977917	13915	0.970042		13915	0.974102	0.00394298	3		1390.5	251.951		1390.5	297.524		1390.5	215.08		1390.5	180.375		1390.5	232.558		1390.5	147.761		1390.5	0.44248
13925	451.279		13925	380.201		13925	387.415		13925	362.257		13925	316.472		13925	323.522		13925	0.976627	13925	0.970102	13925	0.971912		13925	0.97288	0.00336849	3		1391.5	260.54		1391.5	297.062		1391.5	211.326		1391.5	188.964		1391.5	232.095		1391.5	144.007		1391.5	0.46355
13935	449.458		13935	381.486		13935	382.96		13935	360.437		13935	317.757		13935	319.067		13935	0.971718	13935	0.974042	13935	0.958528		13935	0.968096	0.008367	3		1392.5	260.596		1392.5	288.394		1392.5	207.828		1392.5	189.019		1392.5	223.427		1392.5	140.509		1392.5	0.463686
13945	449.444		13945	383.41		13945	384.608		13945	360.423		13945	319.681		13945	320.715		13945	0.971681	13945	0.979938	13945	0.963479		13945	0.971699	0.00822956	3		1393.5	263.115		1393.5	291.354		1393.5	216.558		1393.5	191.539		1393.5	226.388		1393.5	149.239		1393.5	0.469866
13955	449.866		13955	380.963		13955	387.704		13955	360.845		13955	317.234		13955	323.811		13955	0.972819	13955	0.972439	13955	0.97278		13955	0.972679	0.000208706	3		1394.5	264.685		1394.5	295.006		1394.5	214.82		1394.5	193.109		1394.5	230.04		1394.5	147.501		1394.5	0.473717
13965	453.427		13965	380.368		13965	388.01		13965	364.406		13965	316.639		13965	324.116		13965	0.982418	13965	0.970615	13965	0.973698		13965	0.975577	0.0061217	3		1395.5	261.216		1395.5	297.485		1395.5	214.517		1395.5	189.64		1395.5	232.519		1395.5	147.198		1395.5	0.465208
13975	450.443		13975	384.104		13975	386.299		13975	361.422		13975	320.375		13975	322.406		13975	0.974373	13975	0.982066	13975	0.96856		13975	0.975	0.0067748	3		1396.5	264.199		1396.5	292.433		1396.5	211.136		1396.5	192.623		1396.5	227.466		1396.5	143.817		1396.5	0.472525
13985	451.075		13985	381.495		13985	387.364		13985	362.053		13985	317.766		13985	323.471		13985	0.976076	13985	0.97407	13985	0.971758		13985	0.973968	0.00216055	3		1397.5	257.058		1397.5	293.983		1397.5	214.088		1397.5	185.481		1397.5	229.017		1397.5	146.769		1397.5	0.455006
13995	451.315		13995	381.859		13995	385.649		13995	362.294		13995	318.13		13995	321.755		13995	0.976725	13995	0.975185	13995	0.966605		13995	0.972838	0.00545244	3		1398.5	257.917		1398.5	297.294		1398.5	211.828		1398.5	186.341		1398.5	232.328		1398.5	144.509		1398.5	0.457114
14005	453.454		14005	382.275		14005	385.383		14005	364.433		14005	318.546		14005	321.489		14005	0.982491	14005	0.976462	14005	0.965806		14005	0.974919	0.00844889	3		1399.5	262.659		1399.5	294.227		1399.5	216.019		1399.5	191.083		1399.5	229.261		1399.5	148.7		1399.5	0.468747
14015	452.762		14015	385.582		14015	387.646		14015	363.74		14015	321.853		14015	323.753		14015	0.980624	14015	0.986597	14015	0.972606		14015	0.979943	0.00702018	3		1400.5	269.262		1400.5	298.536		1400.5	214.185		1400.5	197.686		1400.5	233.57		1400.5	146.866		1400.5	0.484945
14025	449.478		14025	382.178		14025	384.658		14025	360.457		14025	318.449		14025	320.764		14025	0.971772	14025	0.976163	14025	0.963629		14025	0.970521	0.00636013	3		1401.5	263.151		1401.5	297.697		1401.5	212.967		1401.5	191.575		1401.5	232.731		1401.5	145.648		1401.5	0.469954
14035	452.449		14035	384.814		14035	387.374		14035	363.428		14035	321.085		14035	323.48		14035	0.979782	14035	0.984244	14035	0.971787		14035	0.978604	0.00631111	3		1402.5	264.982		1402.5	302.75		1402.5	208.421		1402.5	193.406		1402.5	237.784		1402.5	141.102		1402.5	0.474446
14045	452.898		14045	380.748		14045	387.456		14045	363.877		14045	317.019		14045	323.563		14045	0.980992	14045	0.97178	14045	0.972035		14045	0.974935	0.0052464	3		1403.5	267.495		1403.5	303.306		1403.5	214.748		1403.5	195.918		1403.5	238.34		1403.5	147.429		1403.5	0.48061
14055	454.695		14055	381.251		14055	388		14055	365.674		14055	317.522		14055	324.106		14055	0.985836	14055	0.973321	14055	0.973668		14055	0.977608	0.00712777	3		1404.5	261.546		1404.5	295.473		1404.5	212.847		1404.5	189.97		1404.5	230.507		1404.5	145.528		1404.5	0.466017
14065	451.967		14065	381.354		14065	385.189		14065	362.946		14065	317.625		14065	321.296		14065	0.978482	14065	0.973638	14065	0.965225		14065	0.972449	0.00670802	3		1405.5	265.355		1405.5	294.973		1405.5	206.791		1405.5	193.778		1405.5	230.006		1405.5	139.472		1405.5	0.47536
14075	451.05		14075	381.573		14075	382.93		14075	362.029		14075	317.844		14075	319.037		14075	0.976011	14075	0.974309	14075	0.958438		14075	0.969586	0.00969149	3		1406.5	262.347		1406.5	302.306		1406.5	215.924		1406.5	190.77		1406.5	237.34		1406.5	148.605		1406.5	0.467981
14085	454.482		14085	377.057		14085	386.607		14085	365.461		14085	313.329		14085	322.713		14085	0.985263	14085	0.960467	14085	0.969484		14085	0.971738	0.0125506	3		1407.5	262.821		1407.5	296.199		1407.5	205.687		1407.5	191.245		1407.5	231.233		1407.5	138.368		1407.5	0.469145
14095	451.46		14095	381.618		14095	385.76		14095	362.439		14095	317.889		14095	321.867		14095	0.977115	14095	0.974446	14095	0.96694		14095	0.972834	0.00527589	3		1408.5	260.268		1408.5	300.186		1408.5	215.762		1408.5	188.691		1408.5	235.22		1408.5	148.443		1408.5	0.46288
14105	453.875		14105	380.556		14105	389.524		14105	364.854		14105	316.827		14105	325.63		14105	0.983626	14105	0.971191	14105	0.978247		14105	0.977688	0.00623664	3		1409.5	262.351		1409.5	287.166		1409.5	209.587		1409.5	190.774		1409.5	222.2		1409.5	142.268		1409.5	0.467991
14115	454.115		14115	384.394		14115	386.283		14115	365.094		14115	320.665		14115	322.389		14115	0.984273	14115	0.982957	14115	0.96851		14115	0.97858	0.00874546	3		1410.5	259.224		1410.5	298.947		1410.5	208.761		1410.5	187.647		1410.5	233.981		1410.5	141.442		1410.5	0.46032
14125	454.373		14125	383.883		14125	386.471		14125	365.352		14125	320.154		14125	322.578		14125	0.984969	14125	0.981389	14125	0.969076		14125	0.978478	0.00833645	3		1411.5	263.798		1411.5	298.752		1411.5	212.444		1411.5	192.222		1411.5	233.786		1411.5	145.125		1411.5	0.471541
14135	453.106		14135	381.84		14135	387.726		14135	364.084		14135	318.111		14135	323.833		14135	0.981552	14135	0.975128	14135	0.972847		14135	0.976509	0.00451372	3		1412.5	262.029		1412.5	299.297		1412.5	209.874		1412.5	190.452		1412.5	234.331		1412.5	142.555		1412.5	0.467201
14145	449.426		14145	383.595		14145	384.24		14145	360.405		14145	319.866		14145	320.347		14145	0.971632	14145	0.980507	14145	0.962375		14145	0.971505	0.00906688	3		1413.5	258.987		1413.5	297.318		1413.5	220.125		1413.5	187.411		1413.5	232.352		1413.5	152.806		1413.5	0.459739
14155	450.91		14155	382.264		14155	388.886		14155	361.888		14155	318.535		14155	324.993		14155	0.975631	14155	0.976427	14155	0.976331		14155	0.97613	0.000434423	3		1414.5	262.714		1414.5	296.578		1414.5	216.078		1414.5	191.138		1414.5	231.612		1414.5	148.759		1414.5	0.468882
14165	455.528		14165	383.495		14165	388.934		14165	366.507		14165	319.766		14165	325.04		14165	0.988083	14165	0.980199	14165	0.976474		14165	0.981585	0.00592742	3		1415.5	264.946		1415.5	295.995		1415.5	214.85		1415.5	193.37		1415.5	231.029		1415.5	147.531		1415.5	0.474357
14175	453.191		14175	385.728		14175	385.25		14175	364.17		14175	321.999		14175	321.357		14175	0.981782	14175	0.987044	14175	0.965409		14175	0.978078	0.0112831	3		1416.5	267.453		1416.5	297.195		1416.5	211.576		1416.5	195.876		1416.5	232.229		1416.5	144.257		1416.5	0.480506
14185	456.808		14185	381.873		14185	386.869		14185	367.787		14185	318.144		14185	322.976		14185	0.991533	14185	0.975227	14185	0.970272		14185	0.979011	0.0111239	3		1417.5	257.935		1417.5	310.917		1417.5	208.781		1417.5	186.358		1417.5	245.951		1417.5	141.462		1417.5	0.457158
14195	447.612		14195	378.064		14195	386.114		14195	358.59		14195	314.335		14195	322.221		14195	0.966741	14195	0.963551	14195	0.968004		14195	0.966099	0.00229507	3		1418.5	261.245		1418.5	298.788		1418.5	214.289		1418.5	189.669		1418.5	233.822		1418.5	146.97		1418.5	0.465278
14205	453.141		14205	377.942		14205	388.931		14205	364.12		14205	314.213		14205	325.038		14205	0.981647	14205	0.963177	14205	0.976467		14205	0.973764	0.00952721	3		1419.5	257.464		1419.5	293.84		1419.5	212.813		1419.5	185.887		1419.5	228.873		1419.5	145.494		1419.5	0.456002
14215	451.693		14215	380.856		14215	388.027		14215	362.672		14215	317.127		14215	324.133		14215	0.977744	14215	0.972111	14215	0.973749		14215	0.974535	0.00289743	3		1420.5	260.099		1420.5	300.134		1420.5	220.985		1420.5	188.522		1420.5	235.168		1420.5	153.666		1420.5	0.462466
14225	453.387		14225	383.912		14225	388.775		14225	364.365		14225	320.183		14225	324.882		14225	0.982309	14225	0.981477	14225	0.975997		14225	0.979928	0.00342921	3		1421.5	265.03		1421.5	295.265		1421.5	210.927		1421.5	193.453		1421.5	230.299		1421.5	143.608		1421.5	0.474562
14235	449.787		14235	381.658		14235	386.406		14235	360.765		14235	317.93		14235	322.513		14235	0.972603	14235	0.97457	14235	0.968882		14235	0.972019	0.00288912	3		1422.5	258.784		1422.5	302.069		1422.5	219.028		1422.5	187.207		1422.5	237.103		1422.5	151.709		1422.5	0.459241
14245	452.596		14245	384.445		14245	387.742		14245	363.575		14245	320.716		14245	323.848		14245	0.980177	14245	0.983112	14245	0.972893		14245	0.978727	0.00526166	3		1423.5	260.61		1423.5	303.398		1423.5	210.131		1423.5	189.033		1423.5	238.432		1423.5	142.812		1423.5	0.463719
14255	453.748		14255	380.46		14255	386.098		14255	364.726		14255	316.731		14255	322.204		14255	0.983282	14255	0.970898	14255	0.967955		14255	0.974045	0.00813404	3		1424.5	258.553		1424.5	303.929		1424.5	211.733		1424.5	186.976		1424.5	238.963		1424.5	144.414		1424.5	0.458674
14265	458.921		14265	382.703		14265	387.73		14265	369.899		14265	318.974		14265	323.837		14265	0.997229	14265	0.977772	14265	0.972858		14265	0.98262	0.0128883	3		1425.5	268.644		1425.5	292.565		1425.5	218.961		1425.5	197.067		1425.5	227.599		1425.5	151.642		1425.5	0.483428
14275	451.462		14275	381.141		14275	386.372		14275	362.441		14275	317.412		14275	322.479		14275	0.97712	14275	0.972984	14275	0.968779		14275	0.972961	0.00417058	3		1426.5	264.648		1426.5	304.4		1426.5	215.74		1426.5	193.072		1426.5	239.434		1426.5	148.421		1426.5	0.473626
14285	455.656		14285	383.095		14285	386.532		14285	366.635		14285	319.366		14285	322.638		14285	0.988428	14285	0.978973	14285	0.969258		14285	0.978886	0.00958531	3		1427.5	261.06		1427.5	299.47		1427.5	214.621		1427.5	189.483		1427.5	234.504		1427.5	147.302		1427.5	0.464823
14295	455.397		14295	383.546		14295	385.406		14295	366.375		14295	319.817		14295	321.513		14295	0.987728	14295	0.980355	14295	0.965876		14295	0.977987	0.0111168	3		1428.5	259.724		1428.5	302.833		1428.5	215.573		1428.5	188.148		1428.5	237.867		1428.5	148.253		1428.5	0.461547
14305	447.283		14305	378.513		14305	385.53		14305	358.262		14305	314.784		14305	321.636		14305	0.965855	14305	0.964928	14305	0.966248		14305	0.965677	0.000677952	3		1429.5	260.133		1429.5	300.441		1429.5	215.418		1429.5	188.556		1429.5	235.474		1429.5	148.098		1429.5	0.46255
14315	452.548		14315	380.949		14315	386.391		14315	363.526		14315	317.22		14315	322.498		14315	0.980047	14315	0.972396	14315	0.968835		14315	0.97376	0.00572914	3		1430.5	261.251		1430.5	300.746		1430.5	211.431		1430.5	189.675		1430.5	235.779		1430.5	144.112		1430.5	0.465293
14325	452.743		14325	380.004		14325	387.924		14325	363.722		14325	316.275		14325	324.03		14325	0.980575	14325	0.969498	14325	0.97344		14325	0.974504	0.00561457	3		1431.5	266.567		1431.5	305.498		1431.5	216.648		1431.5	194.991		1431.5	240.532		1431.5	149.329		1431.5	0.478335
14335	451.71		14335	382.64		14335	381.895		14335	362.689		14335	318.911		14335	318.002		14335	0.977789	14335	0.97758	14335	0.95533		14335	0.970233	0.0129072	3		1432.5	263.693		1432.5	298.052		1432.5	210.898		1432.5	192.117		1432.5	233.086		1432.5	143.579		1432.5	0.471284
14345	452.605		14345	383.26		14345	388.794		14345	363.584		14345	319.531		14345	324.901		14345	0.980202	14345	0.97948	14345	0.976055		14345	0.978579	0.00221577	3		1433.5	263.744		1433.5	304.113		1433.5	214.027		1433.5	192.167		1433.5	239.146		1433.5	146.708		1433.5	0.471408
14355	454.883		14355	383.396		14355	389.821		14355	365.862		14355	319.667		14355	325.927		14355	0.986344	14355	0.979897	14355	0.979138		14355	0.981793	0.00395948	3		1434.5	263.82		1434.5	299.265		1434.5	209.113		1434.5	192.244		1434.5	234.299		1434.5	141.794		1434.5	0.471596
14365	448.183		14365	383.56		14365	384.463		14365	359.162		14365	319.831		14365	320.57		14365	0.968281	14365	0.980398	14365	0.963045		14365	0.970574	0.00890138	3		1435.5	271.257		1435.5	297.721		1435.5	211.109		1435.5	199.68		1435.5	232.755		1435.5	143.79		1435.5	0.489838
14375	458.691		14375	382.215		14375	390.79		14375	369.67		14375	318.486		14375	326.896		14375	0.99661	14375	0.976275	14375	0.98205		14375	0.984978	0.0104789	3		1436.5	259.026		1436.5	304.081		1436.5	211.319		1436.5	187.45		1436.5	239.115		1436.5	144		1436.5	0.459835
14385	449.842		14385	382.962		14385	386.452		14385	360.82		14385	319.233		14385	322.558		14385	0.972752	14385	0.978567	14385	0.969018		14385	0.973446	0.00481216	3		1437.5	263.725		1437.5	303.714		1437.5	217.707		1437.5	192.149		1437.5	238.747		1437.5	150.387		1437.5	0.471362
14395	453.809		14395	385.253		14395	388.269		14395	364.787		14395	321.524		14395	324.376		14395	0.983447	14395	0.98559	14395	0.974478		14395	0.981172	0.00589496	3		1438.5	265.205		1438.5	302.963		1438.5	211.712		1438.5	193.628		1438.5	237.997		1438.5	144.393		1438.5	0.474992
14405	451.359		14405	382.948		14405	388.021		14405	362.337		14405	319.219		14405	324.127		14405	0.976842	14405	0.978525	14405	0.973732		14405	0.976366	0.00243167	3		1439.5	270.106		1439.5	301.294		1439.5	208.179		1439.5	198.529		1439.5	236.328		1439.5	140.86		1439.5	0.487014
14415	458.12		14415	383.477		14415	396.765		14415	369.098		14415	319.748		14415	332.871		14415	0.99507	14415	0.980146	14415	1		14415	0.991739	0.0103376	3		1440.5	261.638		1440.5	304.437		1440.5	216.808		1440.5	190.061		1440.5	239.471		1440.5	149.489		1440.5	0.466241
14425	452.355		14425	381.856		14425	385.348		14425	363.334		14425	318.127		14425	321.455		14425	0.979528	14425	0.975177	14425	0.965703		14425	0.973469	0.00706919	3		1441.5	266.289		1441.5	306.988		1441.5	215.537		1441.5	194.713		1441.5	242.022		1441.5	148.218		1441.5	0.477653
14435	457.365		14435	383.127		14435	390.539		14435	368.343		14435	319.398		14435	326.646		14435	0.993034	14435	0.979073	14435	0.981298		14435	0.984468	0.00750132	3		1442.5	263.889		1442.5	309.065		1442.5	215.895		1442.5	192.313		1442.5	244.099		1442.5	148.576		1442.5	0.471764
14445	452.034		14445	380.517		14445	389.762		14445	363.013		14445	316.788		14445	325.868		14445	0.978662	14445	0.971072	14445	0.978961		14445	0.976232	0.00447096	3		1443.5	268.381		1443.5	302.861		1443.5	215.694		1443.5	196.804		1443.5	237.895		1443.5	148.375		1443.5	0.482783
14455	455.387		14455	383.592		14455	392.55		14455	366.365		14455	319.863		14455	328.657		14455	0.987701	14455	0.980498	14455	0.987339		14455	0.985179	0.0040582	3		1444.5	264.616		1444.5	306.481		1444.5	211.213		1444.5	193.039		1444.5	241.515		1444.5	143.894		1444.5	0.473547
14465	452.177		14465	382.868		14465	390.309		14465	363.155		14465	319.139		14465	326.416		14465	0.979047	14465	0.978279	14465	0.980607		14465	0.979311	0.00118595	3		1445.5	263.28		1445.5	305.856		1445.5	217.359		1445.5	191.704		1445.5	240.889		1445.5	150.04		1445.5	0.470271
14475	452.723		14475	386.061		14475	388.677		14475	363.701		14475	322.332		14475	324.784		14475	0.980519	14475	0.988066	14475	0.975703		14475	0.981429	0.00623139	3		1446.5	259.343		1446.5	302.532		1446.5	221.798		1446.5	187.767		1446.5	237.565		1446.5	154.479		1446.5	0.460613
14485	452.717		14485	382.932		14485	389.064		14485	363.695		14485	319.203		14485	325.171		14485	0.980503	14485	0.978474	14485	0.976866		14485	0.978614	0.00182253	3		1447.5	267.703		1447.5	302.808		1447.5	208.392		1447.5	196.127		1447.5	237.842		1447.5	141.073		1447.5	0.481121
14495	455.254		14495	385.572		14495	387.389		14495	366.232		14495	321.843		14495	323.495		14495	0.987343	14495	0.986568	14495	0.971833		14495	0.981915	0.00873984	3		1448.5	264.159		1448.5	299.177		1448.5	216.811		1448.5	192.582		1448.5	234.211		1448.5	149.492		1448.5	0.472426
14505	452.609		14505	384.015		14505	387.165		14505	363.588		14505	320.286		14505	323.272		14505	0.980213	14505	0.981794	14505	0.97116		14505	0.977722	0.00573759	3		1449.5	265.921		1449.5	304.524		1449.5	214.423		1449.5	194.345		1449.5	239.558		1449.5	147.104		1449.5	0.476749
14515	453.426		14515	381.891		14515	391.376		14515	364.405		14515	318.162		14515	327.482		14515	0.982416	14515	0.975284	14515	0.98381		14515	0.980503	0.00457372	3		1450.5	268.066		1450.5	299.73		1450.5	213.865		1450.5	196.489		1450.5	234.764		1450.5	146.546		1450.5	0.48201
14525	456.486		14525	385.829		14525	388.233		14525	367.465		14525	322.1		14525	324.34		14525	0.990665	14525	0.987353	14525	0.97437		14525	0.984129	0.00861255	3		1451.5	270.05		1451.5	311.554		1451.5	215.25		1451.5	198.474		1451.5	246.588		1451.5	147.931		1451.5	0.486879
14535	452.53		14535	389.07		14535	387.607		14535	363.509		14535	325.341		14535	323.713		14535	0.98	14535	0.99729	14535	0.972488		14535	0.983259	0.0127186	3		1452.5	264.6		1452.5	306.046		1452.5	213.007		1452.5	193.023		1452.5	241.08		1452.5	145.688		1452.5	0.473508
14545	452.012		14545	380.165		14545	385.689		14545	362.99		14545	316.436		14545	321.795		14545	0.978603	14545	0.969993	14545	0.966726		14545	0.971774	0.00613556	3		1453.5	265.414		1453.5	304.065		1453.5	215.31		1453.5	193.838		1453.5	239.099		1453.5	147.99		1453.5	0.475505
14555	450.553		14555	379.633		14555	386.5		14555	361.532		14555	315.904		14555	322.607		14555	0.97467	14555	0.968363	14555	0.969163		14555	0.970732	0.003434	3		1454.5	267.509		1454.5	305.299		1454.5	215.154		1454.5	195.932		1454.5	240.333		1454.5	147.835		1454.5	0.480643
14565	455.519		14565	380.918		14565	388.596		14565	366.497		14565	317.189		14565	324.703		14565	0.988057	14565	0.9723	14565	0.97546		14565	0.978606	0.00833599	3		1455.5	271.127		1455.5	299.066		1455.5	212.093		1455.5	199.551		1455.5	234.1		1455.5	144.774		1455.5	0.48952
14575	456.133		14575	382.151		14575	391.348		14575	367.112		14575	318.422		14575	327.454		14575	0.989714	14575	0.976079	14575	0.983726		14575	0.983173	0.00683421	3		1456.5	267.205		1456.5	312.892		1456.5	211.745		1456.5	195.628		1456.5	247.926		1456.5	144.426		1456.5	0.479899
14585	456.488		14585	381.26		14585	386.268		14585	367.467		14585	317.531		14585	322.374		14585	0.990671	14585	0.97335	14585	0.968464		14585	0.977495	0.0116692	3		1457.5	271.08		1457.5	305.052		1457.5	213.668		1457.5	199.503		1457.5	240.086		1457.5	146.349		1457.5	0.489404
14595	459.247		14595	383.318		14595	387.112		14595	370.225		14595	319.589		14595	323.218		14595	0.998108	14595	0.979658	14595	0.971001		14595	0.982922	0.0138452	3		1458.5	266.973		1458.5	301.884		1458.5	219.097		1458.5	195.397		1458.5	236.918		1458.5	151.778		1458.5	0.47933
14605	457.602		14605	385.071		14605	387.484		14605	368.581		14605	321.342		14605	323.591		14605	0.993674	14605	0.985032	14605	0.972119		14605	0.983608	0.0108478	3		1459.5	270.539		1459.5	305.121		1459.5	215.147		1459.5	198.963		1459.5	240.154		1459.5	147.828		1459.5	0.488078
14615	456.151		14615	382.789		14615	389.218		14615	367.129		14615	319.06		14615	325.324		14615	0.989761	14615	0.978037	14615	0.977327		14615	0.981708	0.00698292	3		1460.5	268.212		1460.5	306.707		1460.5	215.785		1460.5	196.635		1460.5	241.74		1460.5	148.465		1460.5	0.482368
14625	453.856		14625	384.488		14625	389.279		14625	364.835		14625	320.759		14625	325.386		14625	0.983575	14625	0.983243	14625	0.977512		14625	0.981443	0.00340884	3		1461.5	265.042		1461.5	303.87		1461.5	215.833		1461.5	193.465		1461.5	238.904		1461.5	148.514		1461.5	0.474592
14635	453.072		14635	381.197		14635	391.308		14635	364.05		14635	317.468		14635	327.414		14635	0.98146	14635	0.973156	14635	0.983607		14635	0.979407	0.00551945	3		1462.5	268.239		1462.5	304.178		1462.5	217.686		1462.5	196.663		1462.5	239.212		1462.5	150.366		1462.5	0.482435
14645	455.475		14645	388.18		14645	388.209		14645	366.454		14645	324.451		14645	324.315		14645	0.987939	14645	0.994563	14645	0.974296		14645	0.985599	0.0103338	3		1463.5	264.106		1463.5	307.856		1463.5	214.365		1463.5	192.53		1463.5	242.89		1463.5	147.046		1463.5	0.472297
14655	457.094		14655	382.108		14655	384.943		14655	368.072		14655	318.379		14655	321.049		14655	0.992303	14655	0.975949	14655	0.964484		14655	0.977579	0.0139813	3		1464.5	271.206		1464.5	308.877		1464.5	221.364		1464.5	199.629		1464.5	243.911		1464.5	154.045		1464.5	0.489713
14665	455.178		14665	384.823		14665	390.855		14665	366.157		14665	321.094		14665	326.962		14665	0.987138	14665	0.98427	14665	0.982247		14665	0.984552	0.0024578	3		1465.5	269.214		1465.5	310.199		1465.5	212.98		1465.5	197.637		1465.5	245.232		1465.5	145.661		1465.5	0.484827
14675	454.652		14675	389.005		14675	388.971		14675	365.631		14675	325.276		14675	325.078		14675	0.985721	14675	0.997091	14675	0.976587		14675	0.986466	0.0102723	3		1466.5	271.49		1466.5	303.657		1466.5	218.02		1466.5	199.914		1466.5	238.691		1466.5	150.701		1466.5	0.490411
14685	455		14685	386.399		14685	389.202		14685	365.979		14685	322.67		14685	325.308		14685	0.986659	14685	0.989103	14685	0.977279		14685	0.984347	0.0062418	3		1467.5	265.588		1467.5	300.276		1467.5	217.205		1467.5	194.012		1467.5	235.31		1467.5	149.886		1467.5	0.475932
14695	458.031		14695	382.695		14695	388.566		14695	369.009		14695	318.966		14695	324.672		14695	0.994829	14695	0.977748	14695	0.975368		14695	0.982648	0.0106158	3		1468.5	271.514		1468.5	298.639		1468.5	219.653		1468.5	199.938		1468.5	233.673		1468.5	152.334		1468.5	0.49047
14705	455.29		14705	383.838		14705	389.92		14705	366.268		14705	320.109		14705	326.026		14705	0.98744	14705	0.981252	14705	0.979435		14705	0.982709	0.00419662	3		1469.5	266.33		1469.5	300.92		1469.5	223.089		1469.5	194.753		1469.5	235.954		1469.5	155.77		1469.5	0.477752
14715	453.68		14715	389.954		14715	387.925		14715	364.659		14715	326.225		14715	324.032		14715	0.9831	14715	1	14715	0.973445		14715	0.985515	0.0134414	3		1470.5	266.769		1470.5	302.512		1470.5	217.231		1470.5	195.193		1470.5	237.546		1470.5	149.912		1470.5	0.478829
14725	454.161		14725	381.823		14725	391.47		14725	365.14		14725	318.094		14725	327.576		14725	0.984397	14725	0.975076	14725	0.984093		14725	0.981189	0.00529598	3		1471.5	270.86		1471.5	300.683		1471.5	217.723		1471.5	199.284		1471.5	235.717		1471.5	150.404		1471.5	0.488866
14735	455.889		14735	379.947		14735	390.569		14735	366.868		14735	316.218		14735	326.675		14735	0.989057	14735	0.969323	14735	0.981386		14735	0.979922	0.00994786	3		1472.5	269.411		1472.5	307.242		1472.5	225.892		1472.5	197.834		1472.5	242.276		1472.5	158.573		1472.5	0.48531
[truncated: 11,100 more rows]

## Sheet: Figure 3c
Figure 3c
Actin
[truncated: 12,576 more rows]

## Sheet: Figure 3d
Figure 3d
Actin
[truncated: 12,576 more rows]

## Sheet: Figure 3e
Figure 3e
Actin
[truncated: 12,576 more rows]

## Sheet: Figure 4a
Figure 4a
Actin
[truncated: 12,576 more rows]

## Sheet: Figure 4b
Figure 4b
Actin
[truncated: 12,576 more rows]

## Sheet: Figure 4c
Figure 4c
Actin
[truncated: 12,576 more rows]

## Sheet: S. Figure 5
S. Figure 5
[truncated: 52 more rows]
[truncated: 3 more columns]
